# Supplementary material for: The mitogenome of Phytophthora agathidicida: Evidence for a not so recent arrival of the “kauri killing” Phytophthora in New Zealand
Source: PLoS One. 2021 May 21;16(5):e0250422. doi: 10.1371/journal.pone.0250422 (PMC8139493; doi:10.1371/journal.pone.0250422)
Supplement: S1 Data — (FASTA) [file pone.0250422.s004.fasta]

>Phytophthora agathidicida culture ICMP:16471 mitochondrion, complete genome [MN883601]
agtactaataataaaagcattaagtggatgccttggcattaatttaatttttaggacgtaaaaaatgcgaaaagctgtattaaataatactttattttgaaatatagatttcctaaagaaaactttttctttgtgaaaattttaaaagcagtgaattgaaatatctaagtaactgtctaaaaaaatcaaacgagattccgttagtaatgacgaatgaacatggaaattaggtttataaaaataaaaaaaattatttgaaaaattttgaaaaatttacttaaaaaggtgaaagtcctgtaaaatatttattatttttatattagtaaaaagaggtatgtgtaatcttttttgaatattggggaaccaccctcaaaaccttttaaaaattaatgatcgatagtgaacaagtactgtaaaggaaaggtgaaaaagaacttttgagtttgaaataattctgaaacttaatgttaataatcaattgaaacttttttaaaaagtgacagtgtaccttttgcataatgggccagcaagtttatttttatagcaagcttaatttaataaagtaggcgtagataaatcaagttttaaaaagctttttagttatataaataagacccgaaactgagtgatctaaccatgaacagattgaaaaataggtaaaactatttggaggatcgaactcacatatgtggcaaaatatggagatgatttgtggttaggagtgaaaggctaatcaaactcagagatagctggttttccgcgaaatctattgaagtagagcatttaaaatctttttttggggtagagcactcattgagctagggggcgtaaaaacttactgaattcttggaaactccgaatacaaaaaaacgtaatttaaatagacagacattaggcgctaaggtctattgtcaagagggaaacagcccagattgatcgctaaggtctctaaataatattctaagtgaaaaaggaagtgaaaaaataattacaaccagtaggtaggcttggaagcagccatcctttaaagaaagcgtaatagctcattggtctagtttttttgcgcctaaaatgtatcgagacttaagaaatttaccgaagcggcaagttttattttatataaaacggtagcggaacattctgtatgttaataaagatatattgtaaaatatgttgaagatatcagaaaagaaaatgctggcattagtaacaaaaaataacgtttaaaaatcgttatcaccgtaaatccaagggtttctatgttaaaatgtattgcatagagtgaaacggcccctaagaaagatttgacgaaagcaaattttgatgggataatttttaaattaaatttttttaaaaaagtgacaaaaattttaaatttttcaggaaataacttttttaactaaaaaaccgtaccctaaaccgacacaggtggataggtcgagtagactaaggtgaatgagagaactatattgaaggaactcggcaaaatgactttgtaacttcgggataaaaagtacctatttatttaaatttttaaataagtaggtgtcacaaaatagggggttgcgactgtttaataaaaacttaggactctgctaaatggtaacatgatgtatagggtctgacacctgcccggtgctggaagataaaaaggagatgtttgcgcattaaatggaagtcccagtaaacggcggccgtaactctgacggtcctaaggtagcgaaattccttgtcgggtaagttccgacctgcatgaatggtgtaacgacatccccgctgtctccaatatagactcagtgaatttgaattatccgtgaagatgcggattttctatagttagacggaaagaccccgtgaacctttactacatctttatattgttattttatctaatatgtgtagcataagtggtaattttttagacctttacgctagtaaattgtttaaatatccttgaaataccactcttattaaaataaataactaatattttttttttaatagacattgtatggttggtagtttgactggggcggtcacctcctaaagagtaacggaggtgtacaaaggtaagctcaaattggataatagtatcaattgtagagcataatggtaaaagcttgcttgactgtaagatagacatatcaaacagggacgaaagtcggtcatagtgatccgataattctttgtggaaagattatcgctcaacggataaaaggtactccggggataacaggctgatgactcctaagagctcctatcgacggagtcgtttggcacctcgatgtcgactcatcacatcctggagctgaagaaggttccaagggttcggctgttcgccgattaaagtggtacgtgagttgggtttagaacgtcgtgagacagtttggttcctatcttctatagatattttgaaaaatgaaagaatctaactctagtacgagaggaccgagaagggtaaatctctggtgtatcggttgttgaaaggcattgccgagtagctaaatttattttggataattactgaaagcatataagtaagaaaccattcttaaaaatttttcatataaaaactgtaaaagatgattacattgataggttttaagtgtaagtattgtaaaatatttagcttaaaaatactaaaagttttaaaaattaaaatataattatttctttgtagctcaacggtagagcaaatggctgttaaccattaggttgtaggttcaaatcctatcaaagaagttttatattttaggtcgaatagccaagttaggtttaaggcagtagtttgctaaactatcagttaatttattaactcgtgggttcgaatcccacttcgacttattttattagatattaataggatgatgtagtttaatggtagagcgtgggaatcataatcctaatgttgtaggttcaaatcctaccatcattattattcaaatattattttttttttaaacggaaggtagcatagtttggctaatgcatctgttttgggaacagaagatcaaaggttcaaatccttttcttccgaaaattagtaataagatgagatagagtaataggttaacttatcaggctcataatctgaagatgtaggttcaagtcctactctcatcattttcattataataaaataatctatgattcaaattcaaactaaattaaaagtaaatgataatagtggtattaaaataggacaatgtataaaaatttataaaaaaaaagttggaaaaattggtgataccattttaatttctgcaaaaaaattacgtctaaatcaaaaaaaaaaaattaaaatagttaaaggtgatttatttaaagcatttattattcatacaacatatcaaaaaaaaagtactataggtaatataataaaatttgataaaaattgtataattattttaaataatcagaataaacctttaggtacacgtatatttggtccaattacatctgaatttcgaaaacaaaaaaattttaaaatattatcattagcttcaaatattttataaaaatctatggaaaaaaatttacaaaatcattatcaaaatgttactatctacgatcttttaacaaaattaaattttaaaaatatatttaaaattcctaaaataactaaaatttgtttaaatattggttttaaaaaagcaaatattgaaaaaaaaaaattaattaatataattttactgttaaaattaataacaaatcaaaaacccatgataactaaatcaaaaaaaaataatatttttttaaaaattaaaaaaaattcaattataggttgtaaaattactttaagaaaaaaaaatatttttaattttttagaaaaaattttaatttttattttaccaaatataaattatttaaattttaatcttaaaaataaaaatatttttaattttcaaattcaaaatattttacatttttttgaattaaaaactgaatttttaaaatttaaaaatattcctccaatagatgtatctattcatacaaatgcaaaaaataataatgaattatttttattattaaattcactttttattataaaaaaataaaatattattgcaaaaatagctcaatggtagagtataaccttgccaaggttaatgttgagggttcgagtccctttttttgcttatacttataaatggactcaaaggcagtatttgatatttccatttattatttattaatttttaattaataaaaaagggaataataatagaattgacatttatttgtgattatagattaataggtaaatcctttatcttccaagtaaatattgtgggttcgagtcccactaatcacattttaattaaatataaatatgatataataaaggagaaatggctgagtggttaaaagcggcagactgtaaatttgttgaagtaatttctacgtaggttcaaatcctactttctccaataaatttaattactattgtataaatataaaattaatttaattaaaaattttgtttttaatatttataaaaaaacaaaaaaatttaatcctttaagacaatataagataaaaattaatataagaatgttaattttataaaatttattaatatttgttattttaaaaattaatattaaatacttaatatcaaaaattaaatagagtttgatcctggctcagaataaatgctatcggtatgcttaacacatgcaagtcgaatgtttctaaaacatggcgaacgggtgagtaacacgtgaattatctaccttttaattcagaataattatttttataaaaatactgaataaataaattaaagtttttaacgttaaaagatgagtttgcgtaagattatggtagttggtagtttaaaagactaccaagcctattatctttagctggtttgaaagaatgatcagccacattgggactgagacacggcccaaacttttttaaaggcagcagtggggaattttggacaatgagcgaaagcttgatccagcaataccgagtgagtgatgacggctaattaggttgtaaagctctttcattaaggaggaaaatgacagtacttaaaaaagaagttccggctaatacccgtgccagcagccgcggtaatacgggaggagcgagcattattcggaatgattaggcgtaaagggtttgtaggtggttttttaagttgaaaaaaacaaattaaagctcaactttatatattttttcaaaactgataaactagagtataaatagaggataatggaatttctattggagtgataaaatacgttgataatagaaggaagatctatggcgaaggcaattatctgggtatatactgacactgagaaacgaaagcttgggtagcgaacgggattagataccccggtagtccatgctgtaaacgatgagtgctaatatttagaatttttagatataacagctaacgcgttaagcactccgcctgaaaagtataatcgcaagattgaaattcaaaggaattgacgggagtctacacaagcggtggagcatgtggtttaattcgataatacgcgcagaaccttaccaactcttgctaatttttatataaaattttatataaaaaacaggcgttgcatggctgtcgtcagctcgtgttgtgaaatgtttggttaaatcctttaacgagcgcaacccctatcgttatttgctaatttattaaaaacaaataaaagtactctaatgaaaatattaatgataggttaatggaaggtggggatgacgtcaagtcttcatggcccttatgagttgggctacacacgtgctacaatgataatcacaatgagaagcaataataataaaagttggagcaaatctttaaaaattatcttagttcggattaagggctgcaactcgcccttatgaagttggaatcgctagtaatcgcagaacagcatgctgcggtgaatatgttactggactttgtacacaccgcccgtcacatcagggaagttgattatttttaaaatgatttttaattatttaattttattaaataactttttaattaaaatagtttataatttatattaaataaattaaaatccctaaaaagtaattagtaactttgatgaagtcgtaacaaggtagtcgtaggggaacctgtgtctggaagagatctttaaacattcttaaattaattttaaaagtcttaggaaaatagtttaattggtaaaatcatagtctccaaaattattgttatgggttcaagtcccatttttcctgttttaatttatataaaatattataaatcaaaaaaattttataaaatctgaaattaattaaattcaagttataaaaataaaattttatttaaaatactttttaacaaaagggaatttaaatttagatttataatattttataatgtatgactataatacaataaccggaattatgaaaaaaaaaaaaatatatatctttttagtgaaaataaattcaaattttatttaatttttatcatattaaaaatgattgacatatatattaacaatataaaattaaaagttaataaaaatttaacagtattacaggcttgtaataattttaaaatcgaaattcctaaattttgttttcaagaaaatttacaaattgccggtaattgtagaatgtgtttagttgaaattgaaaattcacctaaaccagtagcttcatgtgctatgcctttaatgactaatatgaaaatttttacagatacacctttagttcaaaaagcacgtgaaagtgtattagagtttcttttaataaatcatccattagattgtcctatttgtgatcaagcttctgaatgtgatttacaagatcaaactatgatttttggttcagatcgtagtcgttttttttttaaaaaacgtggtgtagaagataaatattgtggtccttttattaaaactattatgactagatgtattcattgtacacgttgtgttcgttttgcaaatgaaatttgtggaattgatgatttaggtactacaggtcgtggtaataaaacagaaattaatttttattatccgaaaatttttaattcagaattttctggtaatttagttgatttatgtccagtaggagctttaacttcaaaaccttatacatttaaagcacgttcttgggaattaaaaaaaaaagaaggtattgatattttagatggtataggttcaaatataaaaattgatatttttaataatgaaattgttcgtattttacctaaaactaattttaatattaataaagaatggatatcaaataaaatacgatatttttttgatagtttaaaatatcaaagattaaaatatcctttattaaaagataatgaaaataattttcataaaatttcatggttagatgctttaaatttaattaatcaaaaattaataactacagatagtactaaaattaaaagtattattggtgatttaactgatttagaatcactttttttattaaaaaaaaatttaaataaattaggaatttcaaatataatttatgaacgttttttaaataatcaaaatataaaaattaattcagatttaacttcaaattttttatttaataatacattaaaatcaattgaagaatctgatctttgtttaataattggtagtgatattcgtaaagaaggttctattttaaatattcatttaattaatcgtttaaaaaaaggaaattttaaagtagcttatattggtaataaaatagattttacttattcaataaaacatttaggtttaacttttttaactttaatagatattattgtaggaaaacattctttttgtaaagatttaaaaaaatcaaaaaaacctttaattattattggtgaaaatattataaatcaaaaaaatggtttttttttattatcaaaattaaaaaatttatcatttttaaataataatatcaatttttttaattctcaaacttctttaattaatttttttgaaattactttttcaaaaacacaacaaaatttatctaataattcaaaattatattatttgtttaatacaaatttacaagataaattaaaaatatctaaaaataattttattatttatcaaggacatcattttacaaaagatgcacaaaattcaaatttaattttacctggattaacttttttagaaaaaaatggaatgtatataaatttagaaggttttattcaaaaaaatgaacaaattttaaatttaaatactgaacaacgaaaagattctattatttatagaaatatttataaatttttaataaataaaaatcaatcaaaattaaattcttttttaaagcttcaagatattttaccttatttattaaaaaaaaaaataaaaattattaataattttagttttaataaaaaatatttaaaaattaatattaattttttaaattcattaattaaaaataattattatacaaatatattagaacaatattcaaaaatattaattaattctaataaaattataaaaaatcaatcaaaatcattatgatatacacaattttaaaatttttaattttagtattacctttattaattgctgtggcttattttactttagttgaacgtaaagtattagcttctattcaaagaagaagaggacctaatgttgtaggtactttcggattattacaacctttagctgatggtcttaaattatttgtaaaagagactgttttacctagtaatgctgatgtaattttatttatatttgcacctattttagctttttttttaagtttattaagttggactgtaatacctttaggatttggtatgttttttactgaattaaatataggtattttatatttattagcaatttcatcattaggtgtttatggtattattattggtggttggtcaagtaattctaaatattcatttttaggtgcattaagatcaactgcacaaatgatttcatatgaattaactattggattttcaattctttcagtaattgtttgtgctaaatctttaaatttaatttcaatagttttagcacaaaaaactgtttggtattgttttcctctttttcctattttcttaattttttttatagcatgtttagctgaaactaatcgacatccctttgatttacctgaagctgaagctgaattagtttcaggatataatgttgaatattctgctatgggtttcgcattattttttttaggcgaatatgctaatatgttattaatgagtagtttaattactattttatttttaggtggttggttagctccttttccttttagtattaaatttattaattttttaccaggatctttttggtttagtattaaaatatgtttttttgttgttttatttgtagtggctcgagctgttttacctagatatcgttatgatcaattaatgcgtttaggttggaaagtatttttaccttttaccttaagttggtttttatatactgcaagtattttaataagttttaattggttaatttaattatgagtattttaaatcattttatttttactttttttttattttgtctaggtttatttggtataattttaaatagacaaaatattataattattttaatgtctattgaattattattattatcaattaatttaaattttatttattttgcagttttaattgatgatataataggtcaagttttttcattattaattttaacagtagcagcggcagaatctgctattggattagctattatgattgttttctttaaattatatggagatatatcaatttataaaattaatttattatctttataataaattaattaatttcagtataactataatatatatatatattaaaaataaaactatttacaacctcttggattcgaaccaagattttaaagcttagaaggctaatactctaccaattaagttaaggttgttttagttttattttatttagaatgtacattaaaaatagcttttaatgaatttcttgaaagttgtttataaatattttgttttaaaattttttttttttcttttttagttaaagttactgcacctattaaagctattaataatataataccagctgctaaaaaaaaaaaagcataataactgtataaaatttgtcctattgtttcaatatttgtgattatatctaattgatatataaaattctttaaaaaaggttttacatcaacaaatatttcaaaagtacctttcatactatcgtgaaagaaaaataaagtatttacttcttgattaaaaaaagaattattaattaaatgataatatgatgtgaaaactttactaaacattataaatgtttctaagaaaaaaataaaactaattaaaaaaataataggtaaataaccaaaattattatttattttatttttatcaattaaaacattaatatctaacatcataattacaaataaaaataatacagtaattgctcctacatatataataattaacattattgataaaaattcaatttctgaaattaataataatcctgttgaatttgtaaaaactaatattaaaaaaaatgcagaatatattgtatttgtagaatatattacaaaaatagctgaagttaaagctatagttgaaaaagtataaaaaaaaattgtttcaaaatccataattaatatatgtaaattatataaatttattattattatatcttaaaagatatatatattttattatttttatttaattaataaaaaaataaataaaaataataaaataataataacattaaaataataaataatagaaaaaaaaataatatttattaaaaaaatagtactaattaacattaataatgaataatgataaatataaccagtttgtaataaaattattctttgacttaaaaaagtaaaaatagttgttaaaccataaggaccacacatttcaattaaacctttatcaatcattttatatgtaacattataaccaatttgtaaaatatattgattaataaattcataataaattttatcaaaataccattttctatttaaaaaattataaaaataaagaccatattctgaaatttttaaattatataaaaatttaaatttaaaaaaatataaataaaaagcaccgaataacccacaaaaacttaaaataacaggtaatattttaaaaaatgttggtaaaaattcagcatcaatcatttgattatttaatggatttatataaatagaattattccaaaaattagaacctaatccaacaaacatatctttagaaatataaccaataaaaatactaccaaaagctaataatcctagaggaattcccatttctaatggcacatcatgtgcatttttaataatatttttataagcatttgtttcacttaaaaaagcaaaaaataataaacgagttgaataaaaagctgtaaaaaaagcaccaatagtacctaaccaataagcaaaatgacctgtttcactaaaacttacaaaagctacttctaatattaaatctttagaataaaatcctgttaaaaaaggaaaacccattaaagataatgaacctattaaaaacattatataagtaaagggtaatatacgtcttaaacctcccatttttctaatatcttgttcatcacccatagcatgaattactgcacctgaacataagaataataatgctttaaaatatgcatgatttgataaatgaaaaatagctaaaggataatttgataaaccacaagcaaaaaacatataacctaattgactacaagtagaataagcaactatttttttaaaatcattttgtactaatccaacagtacttgcaaaaaaagctgttgacgcacctataatagtaataacttttaaagaaaacattgaatattcaaacattggggaacatcttgctgttaagtatacacctgcagttaccatggtagctgcatgaattaaagcagaaacaggtgtaggaccttccattgcatctggtaaccataaatgtaaaaaaatttgagcagatttacccatagctccaataaaaattaaaatacaagctacatcaacaatacttaaaatataattaaaaaaaataaatttaaaatctttaactatagaaatagcagcaaatgtactaaaatattctatagttctaatattataaaaaattgttaatacacctaataataaaattaaatcactaattctatttactaacatagctttaattgcagctttattagcttgtaaacgtgtaaaccaaaaattaattaataaataagaacaaaaaccaacaccttcccatccaacaaacatttgcataaaattatcaccagtaactaaaataatcataaaaaaagtaaataatgataagtaagacataaatctagataaatgtggatcatgtgccatatattgtgaagaatataaatgaactaatgttgaaatacttgttacaacaacaagcattatcatagttaaactatcaaataaaaaacaccaattacaattaaataaaccactattaatccaatttgaaatataaataatgtattcatattcatttgtaattgaattataaataataattaatgaaaaaagacaacttaaaaaagttgttaatgtagttataaatacagaacctttacgtccaatataaaaaccaaatagtccagctgctactgaacctaaaaaaggtaaaaaaattaaagttaataataacatattagaataaaataaataagaaatatttatacttagttaaatatttctacttaaataataaataatttttttttttttataataaaaaaaattatataaatataaattaatataatatataataaataatttaaaattatttattatatatttatttagtaataaaattattagtaaaatcaattgctaatgtatttaattttttgtctaattctttagaaatttcttttttagttaaaatttcttctaaaatatcagaataattagttttaataaaatttaaccaattattttcaaaaattgaaactttatctacagcaattttatctaagaaaccacgtactcctaaataaataattacaatttgatcttcaacagataaaggtatatttaatccttgttttaacatttctgttaatctaactcctctatttaattgttgttgagttgttgcatctaaatctgaaccaaattgagcaaaagcttgtacttctctaaattgtgctaattctaatttcatagtaccagcaatttgtttcatagctttaatttgagctgaagaaccaacacggcttacagataaacctacactaattgcaggtctttgaccttcattaaataattcagtttctaagaaaatttgtccatcagtaatagaaataacattagttggaatataagcagaaacatcaccagcttgagtttcaataataggtaaagcagttaatgaaccaccaccaatttttctattcattttagcagctctttctaataaacgagagtgtaagtaaaatacatcacctgggtaagcttctctacctggaggtcttcttaataataatgacatttgtctataagctacagcttgttttgataaatcatcataaaaaattacagcatgtttaccattatctctaaaatattcacctaaagcacaacctgtataaggtgctaaatattgtaaaggtgctgaatctgaagctgttgctgctacaataacagaaaaaaacattgcatttttttcttctaaagttttagttaattcggcaatagttgatcttttttgacctacacctacataaatacaatataattgattatttgtatctttttttaaatgaggttctctttgattaattattgtatctatagcaatagaagttttacctgtttgtctatcaccaataattaactctctttgaccacgaccaataggaattaaactatctacagcttttaaacctgtttgtacaggttctttaacactttctctaggcataatacctggagctttaacttcaactctactttctaatttactattaatttgacctttaccatcaattggttgtcctaaagcatcaactactctacctaatacttcaggtcctacaggtacactaacaatagatccagttcttcttacaaagttaccttcttgaatttctctatcattactaaaaacaacaacaccaactacgtcaggttctaagtttaaagccatacctttaatattaccattattaaattcaaccatttcaccagcttgaatttgagttaaaccgtaacatctagcaataccatcactcattgaaagaacaatacctgtttcttgtaaacttttttcatctttatattttttaatatttgattccagtatatatgataattcaatagccatataaaggttattaaattatcatattaaaaaataataataaaattattatttttttttaaaatatattaaatatatatttttttaccctttacgagaattgaactcgtatctttgccgtgaaaaggcaatgtcctaaccattagactaaaagggcttatttttattaaataaaataatttatttaataaaaataagaaaaatcaatatgtattaaaattttagatacactttcatgcatacaactttcaaaaattttaggatataaacctaataaaaaaatatttataattaaaattaaatgtattaaaaattcacgataagttaaatcataataaatttttaaataaatattttgaatattaccatagcatattctattataaaataataaagaataaataccacctaaaaacattccaattgttgcaaaaatagctgttgtagtattatcttcaaaaactcctgttaaaataagaatttcaccaacaaaactacttgaacctggaatagacatattcgctaatacataaataaataatgcaatacaaaataatggcattgtatgtgctaaacctccataataattaataaaaaatgtatgatatcgatcatataaacatccaattgaaaaaaataaaccactagaaactaatccatgactaatcatttgaatgatactaccttctaaaccttgaatagttaaagaaaaaatacctaaaataataaaattcatatgagcaactgatgcataagcaataatacgttttaaatctgtttgtcgaatagctgttaaagaagcataaataactgatattaaacataatactaaaatatatggtgtaaaatataaagtagctttaggaaataaaggaactaaaaatctaatcataccatatgatcctaattttaataaaatacctgctaataatacagaacctgcagtaggtgcttcaacatgtgcttcaggtaaccaaacatgaaaaggtaacattggaactttaacagcaaatgataaaaaaaaagctaaaaaatataatttttcatatgaaaaattaaaattactataatataatatttgataatcagtagtacctacagttaaaaataaatgaataattgcaataaacatgaataatgaacctgctaaagtatacataaaaaataaataagaagcttttattttacgctctcttgatccccaaataccaataattaaaaacattggaattaatacactttcaaagaaaatataaaaaataagtaaatctaatacactaaatgaaataattaaacaaaattctaaaataaaatataaaataaaatattctttaatatttttattaataatttcatagctaattaacatacatattggaatcaaaaatgttgttaaaattataaaaaataatgaaataccatcaagacctaaataaaaattaatattaaattgactaatccattctattttaaataaatattgaaaattagaagttgatttatcaaataaaatccataaaggtaatgacattaaaaaaatgaaaaaagacataaaaatactaaaatttttaataaatttttcatttttcgaaaaagataatataataaccgtaatcaatggtaaaataagtaaaaaaattaagataaacttattaaacataaaaaatttaattaaatagaaaaaaaaaggggcgaaaaatgggacttgaacccataacacttagacccacaatctaacactctacctttaagttataatcgcctttttaaatttttcttaaataatagataaaatttaaaaaaggttgaacaactaaattatttaatggcggataatttgtagataatatttgttttatttttaaactagaataaatattattttgaatatttaaataaattaattcaagttttttaaaattagttaaatttttaattaaatttaaatcattatttccataaattaataatatagaaccttgtccttttaattttgaaaaaatattagtagttaatttttgatttaatattaaagatttatattctaattttttaatatttttttttaaagatattatttcgttaatatttaaatcattataacgaaatatatatatatatttataagtttgtttaattttttgtaattggtttaatttatattttttaaaaaattttttttgcataatttttttttacttttatatttttattaataattaacgatcaatttcaccaaatacaacatctaaagtacctataattgttactacatcagcaatcatatgatttttagctataaaatctaaagcttgtaaatgtaaaaatcctggtgattttattttacatctataaggtttatttgttccatcagatactaaataaacaccatattctcctttaggtgcttcaataacagtataagtttcaccactatttacactaatattttcagaataatatttaaaatgatgtattaaagattccattgaatttttaatttgagttctatttggatttgtaatttttttatcatctaatttaataggaccatttggtattttattaagtacttgtaaaataattctaatagattgtcgcatttcttcaattctaattaaataacgatcataacaatcaccatttgtacctataggtatatcaaattctaattgatcataaatttcataaggttgagttttacgtaaatcccatgaaataccagatcctcttaacattacaccactaaatcctaaatttaaagcatctttagcagaaactacaccaatatcaactaatctttgtttccaaatacgattatccgttaacatttcttcaatttcatccaaacgtgtattaaattgttcacaaaaaatataaatatcatttaataaacctttaggtaaatcttgattaacacctccaggtctaaaataagcagcatgcatacgtgcaccggaaactctttcataaaattccattaatttttcacgttcttcaaatccccaaaaataaggtgtcattgctcctacatctaaagcatgacaacatacagctaataaatgatttaaaatacgtgttatttctgaaaataaaactcttatatattgagctcttaaaggaatatcacaatttaataatttttcaattgctaaaacataagcatgttcttgacacatcattgaaacataatctaatctatcaaaataaggtaaagcttgtaaataatttttatattctattaatttttcagtacctctatgtaataaacctatatgagaatcagctttttgaactacttctccatttaattctaaaattaaacgtaaaacaccatgagcagctggatgttgtggaccaaaatttatagaaaaatttttaattttttttaaaggcattattgctatattttttttttaattaaaaaaaaatatttataaattaattttttttataaatatatagcatatatagtaagtaaatattttttaaatatttatttctttttttacattatgatttttcaggaaatttttaataataattttgaaattattattcccgaattttttttaacaactattttattaattttattattatttggagttttttataaaaaaaatcaaaatactcaaaaaattttgattattaaaaatattactactataataatatatttattattaattcttttaatattaacattaaatataacaaatatttcaaataatatattaaatggtgtattaattattaataattttacacaatttattaaagtaattttaatattatcaacaattatttgttttttaatacaacaaaaatatttaatacaacaaaaaataaattcatatgaaattaatattttaatgttaatttcattattaggtttaatgttattagtatcttcaaaccattttattacgttatatttagcaatagaattacaaagtttaagtttttatatattaacatcaactcaaaaaaaatctatattatcaattgaagctggtttaaaatattttattttaggatcaattgcttcaggttttattttatttggttcatcaataatttatgctattacaggttctttaaattttaataatatatttttaatattatcaaatataaattttttagataatattaatttattaataagtttatcttatggattaatttttattttagttggtattttatttaaaataggtgctgcaccttttcatttttggttaccagatgtttatgaaggagctcctaataatatctcaagtttttttgctattgtacctaaaattgcttttattggtgtattaattcgtttattttttgatattttttttactatttcctatttttttgaaatatttttttatattatttcatttttttctatgttaataggtgcattatctgcattacaacaaaaaaaaataaaacgtttattagcttatagttcaataagtcatgtaggttttattttaataggatttacttcaaatatgttaaataatattccttttattttattatatgttattatttatattataacaagtattaatttatggacatcttatttatctttaaatataaatcataaacctattaaatatttaacagatttatcaaatatatattctattaataaattaattgctgtaattattattttaaatattttttcattagcgggtataccaccattagcgggattcttttcaaaattatttatatttttttctgctattaaaaataattattttagtttagtattttttggtattattataagtgttttaagttctttttattatttaaaaataataaaaattatttattttgaaaaaatattaagaaaaatgtatatttcacaaataaataaaatacaaagtataatattattaattaatactcaatttattttattcttatttatttttccaaatattatattagtaaatttaaataaaatttatttatatttattaatataatatttagtctggatagctcagttggttagagtaaaagactgaaaatctttgtgtcggtggttcaaatccacctccagacaatttttattattaaaaatatgtatcttttaagaataacttttaaatcatttcaaaaaataaatcaacttaaacaaaatttattaaaattaaaaaattttaataaattaaaaaatattcaaatacatggtatatttcaaacaaaaaataaaaataaaatttttactttattaagatcaccccatgtaaataaaaaatcacgtgaacattttatttataaaaattatacacctaaaatagatataaaatttaaaaatatttttcaattattaaattttttaattttaattaaaaaaatattatctgaaaattcattaatgaatattaaaattataaaaaaaaattaaagatatgcttatagcttaattggataaagcgttagattgcggatctataaaatgaaagttcgagtctttctaagcatatattttgaagtatagccaagtggtaaggcctccgtttttggtacggaaaatcaaaggttcgaatccttttacttcaaaagggcctataactcagttggttagagtatacgcctgataagtgtaaagtcagtagttcaaatctacttaggcccatagaataattagctcaattggtagagtatttcgtttacaccgaaaatgttagcggttcgagtccgttattattcaataataataaataatatgtcaacaattaatcaattatttttaaaaaaacaaaaacgtttagaaaaaaaaaaaagaaataagagtcctgctttaaaacaatgccctcaacgtaaaggtatttgtttaaaagtttataatacaactcctaaaaaacctaattctgctatgcgtaaagtagctaaagttcatttatcaagtaggtatacgataattacatatatacctggaattggacatactttacaagaacattctattgtattaattagaggaggtagagtaaaagatttacctggtgttaaatatcatgtaattcgtggtaaatatgatttattaggaatctattctagaaaaacatcaagatcaaaatatggaactaaaatacgaagagtataaaataaaaaaattatttataaatatgttattaaaaaaaggaaaaaaaacctgttctgaaaatatatttaaaaatattttaattaatttaaaaaaaactacaaaacaaaaacctaattttattttatttaaatcaattgataatttattaccaaaattaaaagcaataagtattcctaataaaaaaaaaaataaaaaaaaagatagatattttttaatgcttttaaatgaagataaacagattaaaaaatctatattatggttacttttaaatgcaaatttaaaaaatttaacaaatgaaataatacaaacttcaaaaaataaaagtaaaacaattaatacaaaaaaacaatattataaaaatattaaaaaattaaaatttaattttatttttgattaatatttattaattattaaatatataaaaaaaaaattatttatcattaaataattaattattacaaaatattcaattcttatgaaaaattattattatattaataaaaaaaatttacaaattgaaactacaactaatgattctaatatcgataaatttcaaaatgatttaaaatttttaaaagaaatttctaaaaatacacaaaatacacaaaagcatccttatcatttagtagatccaagtccatggccttttgttatttcatttggacttttttttttaacttttggtagtgctatgtattttcatggttatataggtagtaatcttttaactttaactggatttttaatggttattttaactatatatacatggtttcgtgatattgttagagaagcagtatatgaaggtcaacatactaaacaagtacaactaggtttaagaaatggaatgcttttatttatttttagtgaattattattctttgtaagctttttttgggcttttttccattcagctttagcaccaacacctgaaataggttcattatggcctccattaggtattgaaactgtaaatgcttggggtatacctttgttaaatactataattttattatcatctggtgcaacaattacttgggcacatcattcaattgtttttggtgatcgaaaaaatgctattttaagtttaattattacaattttattagcttttttctttactttaattcaagcctatgaatatattgaaagtactttttcaatttcagatagtatttatggtactacttttttcttattaacaggttttcacggtatacatgttattgtaggtactatatttattatagtaagtactattagattaattaatcatcattttacaaaacaacaccattttggttttgaagctgctgcttggtattggcattttgttgatgttgtttggttatttttatttgtagctgtttactggtggggaggtaattaattaaattttaaataataaattttatgtttagtcctttagaacaatttgaaattttacctatttttcaaataccttttgtatttactaatgcttctttaatattagtaataggtttagtttatttatatatttttacaaatataaaaactaaatttattccaacacgttttcaacaaatttttgaaatgatttttaatgttactattgaattaacttattcaagtataggaaaagctggtaaacattttgtttcattaatttttgttgtttttttttttattttattatgtaatttaataggaatggttccttatagttttactgtaactagtcatttaattattacttttactttagcattaactatttatataggttttaatataatcggaattaaaaaacataaattaaattttttaaatttattattacctagtggtgcaagtatagcattagttcctattttagtacctattgaattagtttcatatatttttagagtaattagtttacctgtacgattatttgcaaatatgatggcaggacatactttattaaaagtaattactggttttgcttggactatgttaaatgtaaatagttttatttttatggcacattttattccattaatcattattgtattattagtaggtttagaaattgctgtagctttaattcaagcttatgtatttactattttaacatgtatgtatataaatgatgctttaaatttacattaataaaaaaaaaaataaaaaaaaaattctttaaaggaaaaatagctcagttggttagagtggtagcttgtcacgctataggtcgcgggttcgagtctcgttttttccgtttaatgtatttttttttttaattatcttataaatatgttattaaattattcaaatatttttatatttttaatattaagtttatttttatcaattttaattttcattttatcttttggtttaattaaacaaaaagatgatttagaaaagttaacagcttatgaatgtggatttaatccttatgatgatgctagaaaagtttttgatgtaaaattttatttagtagcaattctttttattatttttgatttagaagctgtttttgtttttccttgggttttaactttaagttcaaatttttcatggggtttttggactatgattgaatttttagttgaattagttataggttttatttatatttggtgtagtgatgctttagattggtaaaatatatatatataaataaaatttattgtttttatttttaaataataaaaattaataaatatttattaaaaaaatatttattaattttaatctccgtactatagttggtagtgctttttttaataatatgatttaataaaaaattataaattatattttgatataaaatataatttataattttaatttttattagtattattataacgtactaaataagcttcaaatttacctaaaaaaggtataattattataaaaaatacaaaataataaatcatacttataataccaatttcagtataaggatattcaactggacattgtccaacccaacctaataataaaaaagctaccactaataaccaataacaaactttaaaaataggtctaaaagctgtacttctaatttcagatgaattcgtaaaaggtatagttaataaaataactaaagaaccaaacatagctataaccccaccaattttattaggaattgatcttaaaattgcataaaaaggtaaaaaataccattcaggtacaatatgtaaaggagttttcattggattagcttcaatataattatctggatgacctaaagtgtttggataataaaaaataaaaataaaaaatattaaaaataataccattaaaccaaataaatcttttgtataaaaataagggtaaaaaggaatattttctgtttttaaagtaatacctaaaggattatttgaaccaacctcatgtaataaaattaggtgtattaatacgacccctacaattacaaaaggaaaagtaaaatgtaaactaaaaaaacgatttaaagttggattatctacagcaaatccaccccatagccaatcaacaatatctttacctattaaaggtattgcagaaaataaattagtaataacagttgcaccccaaaaactcatttgtccccaaggtaaaacataacccataaatgcagtagccatcattaaaataaaaataattacacctgaacaccatagagcttctcttggagtaatataagaaccataatataaacctctaaaaatatgtacatatactacaataaaaaaaaaagaagcaccattagcatgtgtatatctaattaaccaaccattatttacatctctcataatatgttcaacactattaaaagctaaatcaatatgtggtatataatgcattgctaaaaaaataccagttaaaatttgtactactaacataataccggctaacgaaccgaaaccaaaaaaataatttaaattaacaggggtaggataatctattaaatgattatttataactgcaaataatgattttttattccatctcataatatgaaatgaaaattaacctaaaaacaaaaataattaaaaacattatacatttatttttttatcccaaggattattaaaatcaaataatctatattgttgtgataaattaataggctcataaactattcttttttttaattcattataaaaaacttctaaaaaaccacttaatggaaaatctttacgtaaaggatgtccttcaaaaccataatcagttaaaattcttcttaaatccggatgatttaaaaaaaaaattccaaacatatcccaaatctctctttcacaccaatttgcagctttatatattttaataatagaatctacaggttgtaattcattaattgtaattttaatttttaaacgactattaaaacgaatacttaataaattataaataatttcaaagcgtttttctttattaatataatctacagcacaaatttcagataatactttaaattgactatttgtatgatttttaaaaaaaaataatataggaattaatttatttgtagaaatgttaatacataattcatttttatataatgtataatttattataggtaaaatttgtaataaatattgactaaatttttttaatactttcataaataaaaaataattataaatattaactataaatatttatatattaaaaaaataaataattttttttttaaaataatttatatatttttaattaaatacttatataacataaaaattataataaaaattaatttttattataatttacaggatttaattttaattaaaaagcaaataaaattaagaaagccatcattaaacagaataaagcaattgcttcagttaatgcgaaacctaaaatagcagttctcattaattcttgttgtaaagaaggatttcttgaaatacctataattaaagaaccaaaaacgttaccgataccaataccagcaccaattaatcctaaagtagctaatcctgcacctaaaaatttagaagcttgtaataacataaatgtattatcaaaaatttttttattatttaaaatatcttatcttaaagaatatattttttaaaatatttaattaatgtattttttatattatacaaatacatactacttttatatattaatttttttttaattaattttcaatttttttaccatgtactaaagtaacatacacaatataaaaaaaaaaaagagctgaaaaaaatgaaatataagaaccaaaactacttacagcattccaaccactcattgcatcaggaaaatctggaattcttctaggcataccagctaaacctaaaaaatgcattgggaaaaaagttatatttactccaataaagaataaccaaaaatgaatttgacctaaaacttctggatatctacgacctgaaatttttccaatccaaaaataaaatccagtaaaaataccaaaaacagcacccatagataatacataatgaaaatgtcctacaatataataagtatcatgtaaagcaatatctaaacctgaattagacataactacaccagttactccacccataacaaataataagataaatcctaaagtaaataataaaggtgtttcaaattttaaagaacctccccataaagttgctaaccaactaaaaattttaataccagtaggtacagcaataatcatagtagctgcggaaaaataagctctagtatctacatctaaaccaacagtaaacatatgatgtgcccatacaattgaacctaataaaccaatagataacatagcataaaccattcctaaataaccaaatacattttttttagcaaaagctgcagaaacttgactaataataccaaaagcaggtaaaattaaaatataaacttctggatgaccaaaaaaccaaaataaatgttgatataatactggatctcctccaccagaaggatcataaaaagaagtatttaaatttctatcagttaataacatagtaattgctccagctaatacaggtaaagttaataataaaagaaaagctgtaattaatacagaccaaacaaataaaggtaatctatgaaaacttaaaccaggagctctcatattataaatagttgaaataaaattaatagcacctaataatgatgaaatacctgttaaatgtaaactaaaaatagctaaatctacagaaggtcctgagtgtgcttgtacacttgataatggtggataaactgtccaaccagtaccagcaccagattcaacaatagcagatgaaactaataataataaagctggtggtaataaccaaaaactaatattattcatacgaggaaaagccatatcgggtgcaccaatcattaaaggaacaaaccaattaccaaaaccaccaattaaagcaggcataactaaaaagaaaaccataataaaagcatgtgcagtaacaacaacattatataattgatgatttcccataaaaatttgattaccaggttgtgctaattccattctaattaaaagagataatgttgtaccaacaacaccagcaaaagcactaaaaattaaatataaagtcccaatatctttatgatttgttgaaaaaagccatcttgttgaccatttatttatattttgaaaattcattttttttaatattttttttttaatttattttaaatgcaaaattatatattttatttttaaattaaaaaaagcgttggtttttttaattttaatttttttattattttttaaaaaattgtttaattttattaattacttgtttaatatcagtaaataataataatgttaaaaagattataccaatgattttaaatatcataagattttttttttaattatatattaaaatcaaaattgattttattttttaaccaagttaaataatcttctaatgaaacagcttctacaacaataggcataaatccatgatttactccacaaatttcactacattgtccataaaaaacaccttctcttttaataaacattgatgtttgatttaaacgacctggacatgcatctaatttaatacctaatgaaggtatagcccaagaatgtaaaacatctgaagcagtaattaatactctaatatgactattagttggaactactacacgattatctacttctaaaactctaaattgacctattgctaaatcatcttcttgtatcatataactatcaaaaattaaaggttcatctgaaaattctaaattatcagaatattcataactccaataccattgactaccaattacttttaaagtaataattggatcaattacttcatccattgaatataataaagcaaaagaaggaattgcaacagttaataagattaaagcaggaattgaagtccaaataatttcaatagtagcaccatgtacaatagttgatgggattttattttttttttcatcaaaaagagtaataactctaaataacatccaacaaacaaatacagtaatggtaattaaaaaaaacattaaatcatgatgaaaattaataataccttccataactggagttgctggatcttgaaaacctaattgccaaggttctgccatatctaaaaaagtaaatttattatttatataatttgttattgtcataatattgttgaaatttattatttattttttaatatatacaaaattaatttatttttgaatttcaaatattcaaaaaataaatataaaatatttaaaaaatattttttaaatatattcttttcttatagagattatcaaagaagggatttgaacccttaatgcgttaaagctttacatcctaagtgtaacgtgtttaccaatttcaccactttgataataaataaatacctactattggacttgaaccaataacctttgaatgggaacagattttaaatctatcgtgtttaccaatttcaccaagtaggctataatattatatgaaaaaaaataaaataataacttatttacaattacatttatttgaattaaaatataatttttttattcttttaatcacttttttttatcttttcttaatttcttattatttttcagatcaattaatatatttattagttaataatttacttaatcaaaatatgttaaaatattttatctttacaaatattactgaaatttttattactaatatttttatagcaatttttatatcaagttttttaataattcaattaagtattttattaatttggttttttttatcaaaaggtttatataaatttgaaaatttaatttttattaaattttatagtttatttataatttttaatttatttataataaatttaatttttacaaatattattccacatatttggaattttttattaaatttaaatttttcaaatttatatcttttaactatttattttgaaccaaaaattaataattatttttattttattttttcatcatttatttatatatttataatattaatttatttttttttattattctttttaatatttaataatatttttaaaataaaaataattattaatttaagaaaatttttttatttaaaaataatattattaagtgctttaattacaccaccagatatattaaattttttattaatttattttttatttatttttatttttgaaatatttatatatattttattatatataaataaatataatttaaattaattaaactattttatttataaaatttaatttatttttatttaaattaatatttatatctgtaataatttttgtttctttaaaaatttttaaatttaattgataattttttatatacttaatagatgttatttttaaagaagatccatttgttaaaataattttatttttataggtgaaaaattttttatttttattcataatttataatttattttttggctagataacataaaggtaatgtaaaggactgcaaatcctttaatgacggttcaaatccgtctctagctttttaaaggatagagtgggattcgaacccacggtatttttacatacttcagttttcaagactgacaccttaaaccactcgatcacctatccggattaaaaattttatatttgtaaattaaaattaacgtcttttttgtttttttaatctacaaccattaaaaggttttgttgttttatctaaaagatattttattttaatatttttttgttttaaattttttaaaacattatatctacctaaacctgtaccatgtaaaaaaatttttaattttttaattttttttaattgaatatatttattaattttataaacaattaattgaacattatatggtgtattttttttaaatctagttttttttaatgatttagttgaccattgttttaaaagatttcctgtaggagttgttaaacttataatagtattttttaaactagcagtaatatgtaaattagttaaaattaaaggatttttttgttttaaatttttttttattttatatttatttttaaaattatatttaaatttttttttattcatataatattatttttttttttttttttgtaccttaaatggacgtttattacgtgaaatacgtttttgaataaaaattttttttaattttttagacgtttttgcatttgtatgtgtacgttgtcctctaacaggtaatccttgactttgtctaatcccacgattacttttaatttctactaattcatttaatctttcagttttatatttttttaaaagttgttcaacctttaaatttttattaatataattaataagtcggtttacgtggttgtttttaagtttattaagggtgatttgaggattaattcctatatttttacaaattttcttagattgaaattcattaataccgtataatatagttaatgaatataaaatactttttgaatctgaaattgttttattaaaaatatataacataatagattttatctatataccatataaaatgatagaaaaaaaaataaatcccataacaccctcacaacgtcaaacatttttattaaaaaaaaataatttaactcgaatttttaaaattaaatctttaacaaaaggttttcaacgtgctaatggtaaaaataatcaaggtaaaataactgtaagacatcgcggtggaggacataagcgcttatatagaattattaattttaatagatctaaaaatatagaaggttatgtaattaaaattttatatgatcctaatcgttctgcaaatattgcttatattaaaaaagatttaaaatcatatttaattttagcaccagaaggtttaaaaattaatcaatatattaaaagttcacctaatgccgaattaaaagtaggtaatgctttacctttacaaaatataccaattggaagtttaatacataatataagtttatatcctcaatcaagagggaaattaataagaagtgctggtacttctgcacaattaattcaaaaaattaataataaatatgctagaattcgtttaaattctggtgaattaaaattaatattattaacttgttatgctacattaggtattgtatctaatataaatcataaaaaaattaaattaggtaaagctggacgttcacgttggttaaatagaagaccttctgtacgtggtgtagcaaaaaatcctgttgatcacccacatggtggtggtgaaggtaaaacaagtggtggaagaccttctgtaacacctcaaggtaaaataactaaaggaaaacctacacgtagtaaaaaaaaaaaaaaattaattattcaataaattatgtctagaagtaaatataaaggtccattttttaaagttaatttattaaaaaaaaaacaatggatgaaaataactaataaaaatttaacaatattacccgaatatagtaatcattctgtaagtgtttataatggtaaaatctttattaatttagaaataaatgataaaatgattggctttaaatttggtgaatttattaatacacgaaaaaaacatatatataaaaaaaaaaaataaattatgggtcaaaaaattataccaattagtttaagattaaaaaaaaaaaaaaattggaattcaaaatggattgttaataataatgaatattctaatttattacattttgatttagaaattaaaaaatattttgaaaatatttttaattataaaaatttaaaattaatagatataaatatagtaaaaacatcaaataatattaatgtatatatttatgtacaaaaaaatgcaaaaaaatattataaattatcttataataaaattataaattatttaaatttatattatcctaataataatattaaattatttattaaaaatgttcaattttttgaatttattcaattacgaaaaaatttaaaaaaaatttttgataaaataaaaaaaaaaaatagaattaataaaaatattaaaaaaatgatttataattttagttatgccttttatactaaaaatattaatataataacattttatattagacaaacattagaaagaaaaaaaacacataaaaaatttataaataatattgataatatgcttcaagaattttttaaaatgttttctaattttgtaggataccgtttacaatttaaaggtcgcttaaataaatcaaaacgtaaaaaaaaaatggtatttcaaaaaggtaaaattccattaaatacattagaatatgatataaaatatcattttaatgaatttaaaactccatcaggtatttgtagtattaaattatgggttttctttaaacctttaaaaatagcattaaatccaaaatttttaaaaaaacaaattaaattaaaaaaacaaaaaattaaaaaatcttaattatgttatttccaaaaaaaactaaatataaaaaacaatttaaaggtaaacttgtaggtaaaacaacaaaaggtaataatattatttatggtaaatatgcaattaaagttttagaggaaactcgtttaacttcaagacaaatagaagcaacccgtcgaataattattagaaaaatgaaaagattaggatttctttggattagagtttttcctgatatacctataacttcaaaacctacagaaaatcgtatgggtaaaggaaaaggtgctgtttctttttgggtagctaaagttaaaaaaggacaaattctgtatgaaattagtggtatttctttagaaaatgcaaaaaaagttttaaaagcaggttcaaataaattaccgattaaaacaaaatttatttataaataataaggcttatagtttaattggttagagcataccgctcataacggtatagttgtaggttcaagtcctactaggcctaattaaaaatttttattttaaatgataaaattaaaaaaacaaaaaattaataatttactaaattatcaaccatttttaaaaaataattatttaaagaaaaaaaaaattaaattaaaaaatattttatttgaaaatcaaattttatataataatttaaatttagaatcctatgtaattgaatttaataattataaaaatatttatttaccttttactttaataaagatagataaaatttcaacgattgctataaaatatgaaaatattatattatttaattatgatttaacttataatattttatatcaatttaataaaataatgtttcaaaatattttaaaaaaaaaaaataatgcgattaaaggtcgtttattaggtggaaattggaataataaaaaaatttttatttcaattttaggttttattttttctatgaaacctctaaatttaaataatgctttaaattataaaaaaaaattttattttaataaatataataaaaaaggattttataaaaaaaaaattaattctacacgattaattaattgttataaattaaaatatttaaattttcaagttaataatattaataatttaaatattttaaaaaaaacaaaaaaagagttttctagactttcatatattcaaactattattcaaaatcaaaaaatacataataatagttttaaaaaaaattaaaaataaaagtgttctttcaagtaaaatatatgttgaagaaataaatttttaaaattaaattatgccacaattcgatcaattttcattctttaatcaagtttcatggtttttattttttttttttaatttttatttttttgttacttatttttttttacctaaaatttgttataatttaaaatttagaaaaaaaaaaataatttttgataataaaaaaaaaaatcaaattaattttgaaaaaaatattattttttttttttttaataattcttataaaactttttgttctaattttgaattatttattactaaaaaattatcaatttataaaaaaaatcaagaaattaaaatacaaaaaactccaatttttaatatattattaaaacaaaaaattaatacatttttaaatcaaaaatttttattatttaaaaaaatttttattataataaattaatattttatttaaaaaataaaatattaatttattaataagtgtatagctcagttggtagagcaccggacttttaatccgatggtcttgggttcaagtcccaatacacttattggggatatatttcaactggtagaaagtatgttttgcaaatataaggttatcggttcgaatccgattatctccatatttatttttattaaatataattttatgcaaaaaaaaattaaaaaaaatattaaacaacgttatttatttaaaaattttgaaaaaaatagattaacgttaaaaattctttcaaaaaatttaaatattgaaaaagatttaagatggaaattacaacaaaaatggttttttttccatcaaaattcatcaattactagaattaaaaatttatgtgttttaactggacgttctaaaagtatttatcgtttatttaaaatttctagaattcaattacgtcaattagcatcaaaaggatttttacctggtgtttcaaaatataattggtaatttttattattatatgattataacagatactctttcaaatttattttcaaaaataaaaaacggttacttagcaaaaaaatcaaaaatagtacagcaaaaatcaaaacaaagtataaatattttaaatattttagttaaagaaggttttataaaaagttataaaataaattcaaaaaatcaattagatatttatttaaaatatagaaaaaataaagcagttattactgaaataaaacgtttatcgaaacctggaaaacgtttatatataaataataaagatttatatataaaaaaaaaaggattttatattatctcaacatctataggtattttaactgatttacaggctaaaaaattaaatgttggaggtgaattaatttgtaaaattttttaaaaattatgattaaaataataaaaaaagatattaaattaaaaaataagaatttttttaaaagtcctttaggaaatattcaatttttttttatagataaaactttttcttttccatcagatattaaaatttctaataaagatcaaacaattttttttaagacaactttaggttcattatcattaatatttaataataatatttttttttttataaaaaaaaataaattattattaaatattaatgtaaataaaaataaaaaaagtattttaaatttatataataaattaattaaaataaaaataaaaggtgttttacaaggctttaaaattagtttacttttaaaaggtataggttttaaagcttttattgaaaataataatttaatactaaaattaggatttagtcataatataataataccaattccatctaatattgaaattattaatcaaacaaatactttaatttttagtagtatagattatatttttttaaatcaatttgtacattatattaaaaatcataaaaaaactgaaccttataaaggaaaaggtttattattaaaaaatgaaaaaattttacaaaaagaaggaaaaaaaagtaaaaaataattaaatatgatacaaaaaaaaaaaaaaaataataataatattttattaaatttattatttaaatcaaaaaatatgtatggagaatcaataactcatacaaataaagaattattgccttttatatatggaagtcgacatgattatactataattaatttaaaagatgtttcattttttttaaaacgtatttttaaattaataaaatatacaatacaaaaaaatgaaaaaattttaataataggaaataatgatgaagttaaatttttatttacatcacattttgtaaaaagaaatcctaatattattttttttaataaagaatggataaatggttttataactaataaaattatgaatacatattttaataaagtaattctttttttattaaaagaaaatgatataaaattaattttaataattaaaagttctataaaagatacttttttaaatcaagaactttctactttaaaaataccaactatttcattaataaacacaagtcaaactataaaaaatatagattatcctatagtaacaaattctagaaatattcaatcaatatatactttaatgtatttattacgtaaaatattttaataaataatatgaataaattaaaaccaagaaataaaatatgttttcaaaataataaaaacatacataaaaatttaaatttattaaaattaaaatcaaaaaaatggaatttatttaaaaaaaaattaagatatcgtaaagaaataaaacctgaaaaacgaaaaaaattttttcaaaaaagattatttgaaaaacaacaatttagaaatttttatggatgtattcatgaatatcaattaaaaaatttatttcaaaaattatctaaaaaaaataataaaataaatatatttaaaaaatttgttattttattagaaagtcgtttagatataaatcttgttagattaaaattagtaaaaacaatttttcaagcaaaacaattaattaatcataaaaaaattaaagttaataataaaattattagtaaacctaattttttattacaaaaaggtgatattattcatattattaaataaatatgcaaaaaaataaaaaaaattattataaaaataaaaaatttactaaacaacattttaatcaaaaaaataataaatatccttattctttaaaaaaaaaaaattattataaaaataaaaatagtatttattatcttttaggtgaaaaaaaaccagctaaacctttaatgacttcatatttacatagaaataaaaaaataaaaacaggtatttttttaaaaaaacctatttttaaagatattttatatcctttttatttaaatttaaaattaattaatgaatatttaaaaaaaaaataaaaatttaaaccatttaaatggttta
>Phytophthora agathidicida culture ICMP:18410 mitochondrion, complete genome [MW287988]
agtactaataataaaagcattaagtggatgccttggcattaatttaatttttaggacgtaaaaaatgcgaaaagctgtattaaataatactttattttgaaatatagatttcctaaagaaaactttttctttgtgaaaattttaaaagcagtgaattgaaatatctaagtaactgtctaaaaaaatcaaacgagattccgttagtaatgacgaatgaacatggaaattaggtttataaaaataaaaaaaattatttgaaaaattttgaaaaatttacttaaaaaggtgaaagtcctgtaaaatatttattatttttatattagtaaaaagaggtatgtgtaatctttttttgaatattggggaaccaccctcaaaaccttttaaaaattaatgatcgatagtgaacaagtactgtaaaggaaaggtgaaaaagaacttttgagtttgaaataattctgaaacttaatgttaataatcaattgaaacttttttaaaaagtgacagtgtaccttttgcataatgggccagcaagtttatttttatagcaagcttaatttaataaagtaggcgtagataaatcaagttttaaaaagctttttagttatataaataagacccgaaactgagtgatctaaccatgaacagattgaaaaataggtaaaactatttggaggatcgaactcacatatgtggcaaaatatggagatgatttgtggttaggagtgaaaggctaatcaaactcagagatagctggttttccgcgaaatctattgaagtagagcatttaaaatctttttttggggtagagcactcattgagctagggggcgtaaaaacttactgaattcttggaaactccgaatacaaaaaaacgtaatttaaatagacagacattaggcgctaaggtctattgtcaagagggaaacagcccagattgatcgctaaggtctctaaataatattctaagtgaaaaaggaagtgaaaaaataattacaaccagtaggtaggcttggaagcagccatcctttaaagaaagcgtaatagctcattggtctagtttttttgcgcctaaaatgtatcgagacttaagaaatttaccgaagcggcaagttttattttatataaaacggtagcggaacattctgtatgttaataaagatatattgtaaaatatgttgaagatatcagaaaagaaaatgctggcattagtaacaaaaaataacgtttaaaaatcgttatcaccgtaaatccaagggtttctatgttaaaatgtattgcatagagtgaaacggcccctaagaaagatttgacgaaagcaaattttgatgggataatttttaaattaaatttttttaaaaaagtgacaaaaattttaaatttttcaggaaataacttttttaactaaaaaaccgtaccctaaaccgacacaggtggataggtcgagtagactaaggtgaatgagagaactatattgaaggaactcggcaaaatgactttgtaacttcgggataaaaagtacctatttatttaaatttttaaataagtaggtgtcacaaaatagggggttgcgactgtttaataaaaacttaggactctgctaaatggtaacatgatgtatagggtctgacacctgcccggtgctggaagataaaaaggagatgtttgcgcattaaatggaagtcccagtaaacggcggccgtaactctgacggtcctaaggtagcgaaattccttgtcgggtaagttccgacctgcatgaatggtgtaacgacatccccgctgtctccaatatagactcagtgaatttgaattatccgtgaagatgcggattttctatagttagacggaaagaccccgtgaacctttactacatctttatattgttattttatctaatatgtgtagcataagtggtaattttttagacctttacgctagtaaattgtttaaatatccttgaaataccactcttattaaaataaataactaatatttttttttaatagacattgtatggttggtagtttgactggggcggtcacctcctaaagagtaacggaggtgtacaaaggtaagctcaaattggataatagtatcaattgtagagcataatggtaaaagcttgcttgactgtaagatagacatatcaaacagggacgaaagtcggtcatagtgatccgataattctttgtggaaagattatcgctcaacggataaaaggtactccggggataacaggctgatgactcctaagagctcctatcgacggagtcgtttggcacctcgatgtcgactcatcacatcctggagctgaagaaggttccaagggttcggctgttcgccgattaaagtggtacgtgagttgggtttagaacgtcgtgagacagtttggttcctatcttctatagatattttgaaaaatgaaagaatctaactctagtacgagaggaccgagaagggtaaatctctggtgtatcggttgttgaaaggcattgccgagtagctaaatttattttggataattactgaaagcatctaagtaagaaaccattcttaaaaatttttcatataaaaactgtaaaagatgattacattgataggttttaagtgtaagtattgtaaaatatttagcttaaaaatactaaaagttttaaaaattaaaatataattatttctttgtagctcaacggtagagcaaatggctgttaaccattaggttgtaggttcaaatcctatcaaagaagttttatattttaggtcgaatagccaagttaggtttaaggcagtagtttgctaaactatcagttaatttattaactcgtgggttcgaatcccacttcgacttattttattagatattaataggatgatgtagtttaatggtagagcgtgggaatcataatcctaatgttgtaggttcaaatcctaccatcattattattcaaatattatttttttttttaaacggaaggtagcatagtttggctaatgcatctgttttgggaacagaagatcaaaggttcaaatccttttcttccgaaaattagtaataagatgagatagagtaataggttaacttatcaggctcataatctgaagatgtaggttcaagtcctactctcatcattttcattataataaaataatctatgattcaaattcaaactaaattaaaagtaaatgataatagtggtattaaaataggacaatgtataaaaatttataaaaaaaaagttggaaaaattggtgataccattttaatttctgcaaaaaaattacgtctaaatcaaaaaaaaaaaattaaaatagttaaaggtgatttatttaaagcatttattattcatacaacatatcaaaaaaaaagtactataggtaatataataaaatttgataaaaattgtataattattttaaataatcagaataaacctttaggtacacgtatatttggtccaattacatctgaatttcgaaaacaaaaaaattttaaaatattatcattagcttcaaatattttataaaaatctatggaaaaaaatttacaaaatcattatcaaaatgttactatctacgatcttttaacaaaattaaattttaaaaatatatttaaaattcctaaaataactaaaatttgtttaaatattggttttaaaaaagcaaatattgaaaaaaaaaaattaattaatataattttactgttaaaattaataacaaatcaaaaacccatgataactaaatcaaaaaaaaataatatttttttaaaaattaaaaaaaattcaattataggttgtaaaattactttaagaaaaaaaaatatttttaattttttagaaaaaattttaatttttattttaccaaatataaattatttaaattttaatcttaaaaataaaaatatttttaattttcaaattcaaaatattttacatttttttgaattaaaaactgaatttttaaaatttaaaaatattcctccaatagatgtatctattcatacaaatgcaaaaaataataatgaattatttttattattaaattcactttttattataaaaaaataaaatattattgcaaaaatagctcaatggtagagtataaccttgccaaggttaatgttgagggttcgagtccctttttttgcttatacttataaatggactcaaaggcagtatttgatatttccatttattatttattaatttttaattaataaaaaagggaataataatagaattgacatttatttgtgattatagattaataggtaaatcctttatcttccaagtaaatattgtgggttcgagtcccactaatcacattttaattaaatataaatatgatataataaaggagaaatggctgagtggttaaaagcggcagactgtaaatttgttgaagtaatttctacgtaggttcaaatcctactttctccaataaatttaattactattgtataaatataaaattaatttaattaaaaattttgtttttaatatttataaaaaaacaaaaaaatttaatcctttaagacaatataagataaaaattaatataagaatgttaattttataaaatttattaatatttgttattttaaaaattaatattaaatacttaatatcaaaaattaaatagagtttgatcctggctcagaataaatgctatcggtatgcttaacacatgcaagtcgaatgtttctaaaacatggcgaacgggtgagtaacacgtgaattatctaccttttaattcagaataattatttttataaaaatactgaataaataaattaaagtttttaacgttaaaagatgagtttgcgtaagattatggtagttggtagtttaaaagactaccaagcctattatctttagctggtttgaaagaatgatcagccacattgggactgagacacggcccaaacttttttaaaggcagcagtggggaattttggacaatgagcgaaagcttgatccagcaataccgagtgagtgatgacggctaattaggttgtaaagctctttcattaaggaggaaaatgacagtacttaaaaaagaagttccggctaatacccgtgccagcagccgcggtaatacgggaggagcgagcattattcggaatgattaggcgtaaagggtttgtaggtggttttttaagttgaaaaaaacaaattaaagctcaactttatatattttttcaaaactgataaactagagtataaatagaggataatggaatttctattggagtgataaaatacgttgataatagaaggaagatctatggcgaaggcaattatctgggtatatactgacactgagaaacgaaagcttgggtagcgaacgggattagataccccggtagtccatgctgtaaacgatgagtgctaatatttagaatttttagatataacagctaacgcgttaagcactccgcctgaaaagtataatcgcaagattgaaattcaaaggaattgacgggagtctacacaagcggtggagcatgtggtttaattcgataatacgcgcagaaccttaccaactcttgctaatttttatataaaattttatataaaaaacaggcgttgcatggctgtcgtcagctcgtgttgtgaaatgtttggttaaatcctttaacgagcgcaacccctatcgttatttgctaatttattaaaaacaaataaaagtactctaatgaaaatattaatgataggttaatggaaggtggggatgacgtcaagtcttcatggcccttatgagttgggctacacacgtgctacaatgataatcacaatgagaagcaataataataaaagttggagcaaatctttaaaaattatcttagttcggattaagggctgcaactcgcccttatgaagttggaatcgctagtaatcgcagaacagcatgctgcggtgaatatgttactggactttgtacacaccgcccgtcacatcagggaagttgattatttttaaaatgatttttaattatttaattttattaaataactttttaattaaaatagtttataatttatattaaataaattaaaatccctaaaaagtaattagtaactttgatgaagtcgtaacaaggtagtcgtaggggaacctgtgtctggaagagatctttaaacattcttaaattaattttaaaagtcttaggaaaatagtttaattggtaaaatcatagtctccaaaattattgttatgggttcaagtcccatttttcctgttttaatttatataaaatattataaatcaaaaaaattttataaaatctgaaattaattaaattcaagttataaaaataaaattttatttaaaatactttttaacaaaagggaatttaaatttagatttataatattttataatgtatgactataatacaataaacggaattatgaaaaaaaaaaaaatatatatctttttagtgaaaataaattcaaattttatttaatttttatcatattaaaaatgattgacatatatattaacaatataaaattaaaagttaataaaaatttaacagtattacaggcttgtaataattttaaaatcgaaattcctaaattttgttttcaagaaaatttacaaattgccggtaattgtagaatgtgtttagttgaaattgaaaattcacctaaaccagtagcttcatgtgctatgcctttaatgactaatatgaaaatttttacagatacacctttagttcaaaaagcacgtgaaagtgtattagagtttcttttaataaatcatccattagattgtcctatttgtgatcaagcttctgaatgtgatttacaagatcaaactatgatttttggttcagatcgtagtcgttttttttttaaaaaacgtggtgtagaagataaatattgtggtccttttattaaaactattatgactagatgtattcattgtacacgttgtgttcgttttgcaaatgaaatttgtggaattgatgatttaggtactacaggtcgtggtaataaaacagaaattaatttttattatccgaaaatttttaattcagaattttctggtaatttagttgatttatgtccagtaggagctttaacttcaaaaccttatacatttaaagcactttcttgggaattaaaaaaaaaagaaggtattgatattttagatggtataggttcaaatataaaaattgatatttttaataatgaaattgttcgtattttacctaaaactaattttaatattaataaagaatggatatcaaataaaacacgatatttttttgatagtttaaaatatcaaagattaaaatatcctttattaaaagataatgaaaataattttcataaaatttcatggttagatgctttaaatttaattaatcaaaaattaataactacagatagtactaaaattaaaagtattattggtgatttaactgatttagaatcactttttttattaaaaaaaaatttaaataaattaggaatttcaaatataatttatgaacgttttttaaataatcaaaatataaaaattaattcagatttaacttcaaattttttatttaataatacattaaaatcaattgaagaatctgatctttgtttaataattggtagtgatattcgtaaagaaggttctattttaaatattcatttaattaatcgtttaaaaaaaggaaattttaaagtagcttatattggtaataaaatagattttacttattcaataaaacatttaggtttaacttttttaactttaatagatattattgtaggaaaacattctttttgtaaagatttaaaaaaatcaaaaaaacctttaattattattggtgaaaatattataaatcaaaaaaatggtttttttttattatcaaaattaaaaaatttatcatttttaaataataatatcaatttttttaattctcaaacttctttaattaatttttttgaaattactttttcaaaaacacaacaaaatttatctaataattcaaaattatattatttgtttaatacaaatttacaagataaattaaaaatatctaaaaataattttattatttatcaaggacatcattttacaaaagatgcacaaaattcaaatttaattttacctggattaacttttttagaaaaaaatggaatgtatataaatttagaaggttttattcaaaaaaatgaacaaattttaaatttaaatactgaacaacgaaaagattctattatttatagaaatatttataaatttttaataaataaaaatcaatcaaaattaaattcttttttaaagcttcaagatattttaccttatttattaaaaaaaaaaataaaaattattaataattttagttttaataaaaaatatttaaaaattaatattaattttttaaattcattaattaaaaataattattatacaaatatattagaacaatattcaaaaatattaattaattctaataaaattataaaaaatcaatcaaaatcattatgatatacacaattttaaaatttttaattttagtattacctttattaattgctgtggcttattttactttagttgaacgtaaagtattagcttctattcaaagaagaagaggacctaatgttgtaggtactttcggattattacaacctttagctgatggtcttaaattatttgtaaaagagactgttttacctagtaatgctgatgtaattttatttatatttgcacctattttagctttttttttaagtttattaagttggactgtaatacctttaggatttggtatgttttttactgaattaaatataggtattttatatttattagcaatttcatcattaggtgtttatggtattattattggtggttggtcaagtaattctaaatattcatttttaggtgcattaagatcaactgcacaaatgatttcatatgaattaactattggattttcaattctttcagtaattgtttgtgctaaatctttaaatttaatttcaatagttttagcacaaaaaactgtttggtattgttttcctctttttcctattttcttaattttttttatagcatgtttagctgaaactaatcgacatccctttgatttacctgaagctgaagctgaattagtttcaggatataatgttgaatattctgctatgggtttcgcattattttttttaggcgaatatgctaatatgttattaatgagtagtttaattactattttatttttaggtggttggttagctccttttccttttagtattaaatttattaattttttaccaggatctttttggtttagtattaaaatatgtttttttgttgttttatttgtagtggctcgagctgttttacctagatatcgttatgatcaattaatgcgtttaggttggaaagtatttttaccttttaccttaagttggtttttatatactgcaagtattttaataagttttaattggttaatttaattatgagtattttaaatcattttatttttactttttttttattttgtctaggtttatttggtataattttaaatagacaaaatattataattattttaatgtctattgaattattattattatcaattaatttaaattttatttattttgcagttttaattgatgatataataggtcaagttttttcattattaattttaacagtagcagcggcagaatctgctattggattagctattatgattgttttctttaaattatatggagatatatcaatttataaaattaatttattatctttataataaattaattaatttcagtataactataatatatatatattaaaaataaaactatttacaacctcttggattcgaaccaagattttaaagcttagaaggctaatactctaccaattaagttaaggttgttttagttttattttatttagaatgtacattaaaaatagcttttaatgaatttcttgaaagttgtttataaatattttgttttaaaattttttttttttcttttttagttaaagttactgcacctattaaagctattaataatataataccagctgctaaaaaaaaaaaagcataataactgtataaaatttgtcctattgtttcaatatttgtgattatatctaattgatatataaaattctttaaaaaaggttttacatcaacaaatatttcaaaagtacctttcatactatcgtgaaagaaaaataaagtatttacttcttgattaaaaaaagaattattaattaaatgataatatgatgtgaaaactttactaaacattataaatgtttctaagaaaaaaataaaactaattaaaaaaataataggtaaataaccaaaattattatttattttatttttatcaattaaaacattaatatctaacatcataattacaaataaaaataatacagtaattgctcctacatatataataattaacattattgataaaaattcaatttctgaaattaataataatcctgttgaatttgtaaaaactaatattaaaaaaaatgcagaatatattgtatttgtagaatatattacaaaaatagctgaagttaaagctatagttgaaaaagtataaaaaaaaattgtttcaaaatccataattaatatatgtaaattatataaatttattattattatatcttaaaagatatatatattttattatttttatttaattaataaaaaaataaataaaaataataaaataataataacattaaaataataaataatagaaaaaaaaataatatttattaaaaaaatagtactaattaacattaataatgaataatgataaatataaccagtttgtaataaaattattctttgacttaaaaaagtaaaaatagttgttaaaccataaggaccacacatttcaattaaacctttatcaatcattttatatgtaacattataaccaatttgtaaaatatattgattaataaattcataataaattttatcaaaataccattttctatttaaaaaattataaaaataaagaccatattctgaaatttttaaattatataaaaatttaaatttaaaaaaatataaataaaaagcaccgaataacccacaaaaacttaaaataacaggtaatattttaaaaaatgttggtaaaaattcagcatcaatcatttgattatttaatggatttatataaatagaattattccaaaaattagaacctaatccaacaaacatatctttagaaatataaccaataaaaatactaccaaaagctaataatcctagaggaattcccatttctaatggcacatcatgtgcatttttaataatatttttataagcatttgtttcacttaaaaaagcaaaaaataataaacgagttgaataaaaagctgtaaaaaaagcaccaatagtacctaaccaataagcaaaatgacctgtttcactaaaacttacaaaagctacttctaatattaaatctttagaataaaatcctgttaaaaaaggaaaacccattaaagataatgaacctattaaaaacattatataagtaaagggtaatatacgtcttaaacctcccatttttctaatatcttgttcatcacccatagcatgaattactgcacctgaacataagaataataatgctttaaaatatgcatgatttgataaatgaaaaatagctaaaggataatttgataaaccacaagcaaaaaacatataacctaattgactacaagtagaataagcaactatttttttaaaatcattttgtactaatccaacagtacttgcaaaaaaagctgttgacgcacctataatagtaataacttttaaagaaaacattgaatattcaaacattggggaacatcttgctgttaagtatacacctgcagttaccatggtagctgcatgaattaaagcagaaacaggtgtaggaccttccattgcatctggtaaccataaatgtaaaaaaatttgagcagatttacccatagctccaataaaaattaaaatacaagctacatcaacaatacttaaaatataattaaaaaaaataaatttaaaatctttaactatagaaatagcagcaaatgtactaaaatattctatagttctaatattataaaaaattgttaatacacctaataataaaattaaatcactaattctatttactaacatagctttaattgcagctttattagcttgtaaacgtgtaaaccaaaaattaattaataaataagaacaaaaaccaacaccttcccatccaacaaacatttgcataaaattatcaccagtaactaaaataatcataaaaaaagtaaataatgataagtaagacataaatctagataaatgtggatcatgtgccatatattgtgaagaatataaatgaactaatgttgaaatacttgttacaacaacaagcattatcatagttaaactatcaaataaaaaacaccaattacaattaaataaaccactattaatccaatttgaaatataaataatgtattcatattcatttgtaattgaattataaataataattaatgaaaaaagacaacttaaaaaagttgttaatgtagttataaatacagaacctttacgtccaatataaaaaccaaatagtccagctgctactgaacctaaaaaaggtaaaaaaattaaagttaataataacatattagaataaaataaataagaaatatttatacttagttaaatatttctacttaaataataaataatttttttttttttataataaaaaaaattatataaatataaattaatataatatataataaataattttaaattatttattatatatttatttagtaataaaattattagtaaaatcaattgctaatgtatttaattttttgtctaattctttagaaatttcttttttagttaaaatttcttctaaaatatcagaataattagttttaataaaatttaaccaattattttcaaaaattgaaactttatctacagcaattttatctaagaaaccacgtactcctaaataaataattacaatttgatcttcaacagataaaggtatatttaatccttgttttaacatttctgttaatctaactcctctatttaattgttgttgagttgttgcatctaaatctgaaccaaattgagcaaaagcttgtacttctctaaattgtgctaattctaatttcatagtaccagcaatttgtttcatagctttaatttgagctgaagaaccaacacggcttacagataaacctacactaattgcaggtctttgaccttcattaaataattcagtttctaagaaaatttgtccatcagtaatagaaataacattagttggaatataagcagaaacatcaccagcttgagtttcaataataggtaaagcagttaatgaaccaccaccaatttttctattcattttagcagctctttctaataaacgagagtgtaagtaaaatacatcacctgggtaagcttctctacctggaggtcttcttaataataatgacatttgtctataagctacagcttgttttgataaatcatcataaaaaattacagcatgtttaccattatctctaaaatattcacctaaagcacaacctgtataaggtgctaaatattgtaaaggtgctgaatctgaagctgttgctgctacaataacagaaaaaaacattgcatttttttcttctaaagttttagttaattcggcaatagttgatcttttttgacctacacctacataaatacaatataattgattatttgtatctttttttaaatgaggttctctttgattaattattgtatctatagcaatagaagttttacctgtttgtctatcaccaataattaactctctttgaccacgaccaataggaattaaactatctacagcttttaaacctgtttgtacaggttctttaacactttctctaggcataatacctggagctttaacttcaactctactttctaatttactattaatttgacctttaccatcaattggttgtcctaaagcatcaactactctacctaatacttcaggtcctacaggtacactaacaatagatccagttcttcttacaaagttaccttcttgaatttctctatcattactaaaaacaacaacaccaactacgtcaggttctaagtttaaagccatacctttaatattaccattattaaattcaaccatttcaccagcttgaatttgagttaaaccgtaacatctagcaataccatcactcattgaaagaacaatacctgtttcttgtaaacttttttcatctttatattttttaatatttgattccagtatatatgataattcaatagccatataaaggttattaaattatcatattaaaaaataataataaaattattatttttttttaaaaatatattaaatatatatttttttaccctttacgagaattgaactcgtatctttgccgtgaaaaggcaatgtcctaaccattagactaaaagggcttatttttattaaataaaataatttatttaataaaaataagaaaaatcaatatgtattaaaattttagatacactttcatgcatacaactttcaaaaattttaggatataaacctaataaaaaaatatttataattaaaattaaatgtattaaaaattcacgataagttaaatcataataaatttttaaataaatattttgaatattaccatagcatattctattataaaataataaagaataaataccacctaaaaacattccaattgttgcaaaaatagctgttgtagtattatcttcaaaaactcctgttaaaataagaatttcaccaacaaaactacttgaacctggaatagacatattcgctaatacataaataaataatgcaatacaaaataatggcattgtatgtgctaaacctccataataattaataaaacgtgtatgatatcgatcatataaacatccaattgaaaaaaataaaccactagaaactaatccatgactaatcatttgaatgatactaccttctaaaccttgaatagttaaagaaaaaatacctaaaataataaaattcatatgagcaactgatgcataagcaataatacgttttaaatctgtttgtcgaatagctgttaaagaagcataaataactgatattaaacataatactaaaatatatggtgtaaaatataaagtagctttaggaaataaaggaactaaaaatctaatcataccatatgatcctaattttaataaaatacctgctaataatacagaacctgcagtaggtgcttcaacatgtgcttcaggtaaccaaacatgaaaaggtaacattggaactttaacagcaaatgataaaaaaaaagctaaaaaatataatttttcatatgaaaaattaaaattactataatataatatttgataatcagtagtacctacagttaaaaataaatgaataattgcaataaacatgaataatgaacctgctaaagtatacataaaaaataaataagaagcttttattttacgctctcttgatccccaaataccaataattaaaaacattggaattaatacactttcaaagaaaatataaaaaataagtaaatctaatacactaaatgaaataattaaacaaaattctaaaataaaatataaaataaaatattctttaatatttttattaataatttcatagctaattaacatacatattggaatcaaaaatgttgttaaaattataaaaaataatgaaataccatcaagacctaaataaaaattaatattaaattgactaatccattctattttaaataaatattgaaaattagaagttgatttatcaaataaaatccataaaggtaatgacattaaaaaaatgaaaaaagacataaaaatactaaaatttttaataaatttttcatttttcgaaaaagataatataataaccgtaatcaatggtaaaataagtaaaaaaattaagataaacttattaaacataaaaaatttaattaaatagaaaaaaaaaggggcgaaaaatgggacttgaacccataacacttagacccacaatctaacactctacctttaagttataatcgcctttttaaatttttcttaaataatagataaaatttaaaaaaggttgaacaactgaattatttaatggcggataatttgtagataatatttgttttatttttaaactagaataaatattattttgaatatttaaataaattaattcaagttttttaaaattagttaaatttttaattaaatttaaatcattatttccataaattaataatatagaaccttgtccttttaattttgaaaaaatattagtagttaatttttgatttaatattaaagatttatattctaattttttaatatttttttttaaagatattatttcgttaatatttaaatcattataacgaaatatatatatatatttataagtttgtttaattttttgtaattggtttaatttatattttttaaaaaattttttttgcataatttttttttacttttatatttttattaataattaacgatcaatttcaccaaatacaacatctaaagtacctataattgttactacatcagcaatcatatgatttttagctataaaatctaaagcttgtaaatgtaaaaatcctggtgattttattttacatctataaggtttatttgttccatcagatactaaataaacaccatattctcctttaggtgcttcaataacagtataagtttcaccactatttacactaatattttcagaataatatttaaaatgatgtattaaagattccattgaatttttaatttgagttctatttggatttgtaatttttttatcatctaatttaataggaccatttggtattttattaagtacttgtaaaataattctaatagattgtcgcatttcttcaattctaattaaataacgatcataacaatcaccatttgtacctataggtatatcaaattctaattgatcataaatttcataaggttgagttttacgtaaatcccatgaaataccagatcctcttaacattacaccactaaatcctaaatttaaagcatctttagcagaaactacaccaatatcaactaatctttgtttccaaatacgattatccgttaacatttcttcaatttcatccaaacgtgtattaaattgttcacaaaaaatataaatatcatttaataaacctttaggtaaatcttgattaacacctccaggtctaaaataagcagcatgcatacgtgcaccggaaactctttcataaaattccattaatttttcacgttcttcaaatccccaaaaataaggtgtcattgctcctacatctaaagcatgacaacatatagctaataaatgatttaaaatacgtgttatttctgaaaataaaactcttatatattgagctcttaaaggaatatcacaatttaataatttttcaattgctaaaacataagcatgttcttgacacatcattgaaacataatctaatctatcaaaataaggtaaagcttgtaaataatttttatattctattaatttttcagtacctctatgtaataaacctatatgagaatcagctttttgaactacttctccatttaattctaaaattaaacgtaaaacaccatgagcagctggatgttgtggaccaaaatttatagaaaaatttttaattttttttaaaggcattattgctatattttttttttaattaaaaaaaaatatttataaattaattttttttataaatatatagcatatatagtaagtaaatattttttaaatatttatttctttttttacattatgatttttcaggaaatttttaataataattttgaaattattattcccgaattttttttaacaactattttattaattttattattatttggagttttttataaaaaaaatcaaaatactcaaaaaattttgattattaaaaatattactactataataatatatttattattaattcttttaatattaacattaaatataacaaatatttcaaataatatattaaatggtgtattaattattaataattttacacaatttattaaagtaattttaatattatcaacaattatttgttttttaatacaacaaaaatatttaatacaacaaaaaataaattcatatgaaattaatattttaatgttaatttcattattaggtttaatgttattagtatcttcaaaccattttattacgttatatttagcaatagaattacaaagtttaagtttttatatattaacatcaactcaaaaaaaatctatattatcaattgaagctggtttaaaatattttattttaggatcaattgcttcaggttttattttatttggttcatcaataatttatgctattacaggttctttaaattttaataatatatttttaatattatcaaatataaattttttagataatattaatttattaataagtttatcttatggattaatttttattttagttggtattttatttaaaataggtgctgcaccttttcatttttggttaccagatgtttatgaaggagctcctaataatatctcaagtttttttgctattgtacctaaaattgcttttattggtgtattaattcgtttattttttgatattttttttactatttcctatttttttgaaatatttttttatattatttcatttttttctatgttaataggtgcattatctgcattacaacaaaaaaaaataaaacgtttattagcttatagttcaataagtcatgtaggttttattttaataggatttacttcaaatatgttaaataatattccttttattttattatatgttattatttatattataacaagtattaatttatggacatcttatttatctttaaatataaatcataaacctattaaatatttaacagatttatcaaatatatattctattaataaattaattgctgtaattattattttaaatattttttcattagcgggtataccaccattagcgggattcttttcaaaattatttatatttttttctgctattaaaaataattattttagtttagtattttttggtattattataagtgttttaagttctttttattatttaaaaataataaaaattatttattttgaaaaaatattaagaaaaatgtatatttcacaaataaataaaatacaaagtataatattattaattaatactcaatttattttattcttatttatttttccaaatattatattagtaaatttaaataaaatttatttatatttattaatataatatttagtctggatagctcagttggttagagtaaaagactgaaaatctttgtgtcggtggttcaaatccacctccagacaatttttattattaaaaatatgtatcttttaagaataacttttaaatcatttcaaaaaataaatcaacttaaacaaaatttattaaaattaaaaaattttaataaattaaaaaatattcaaatacatggtatatttcaaacaaaaaataaaaataaaatttttactttattaagatcaccccatgtaaataaaaaatcacgtgaacattttatttataaaaattatacacctaaaatagatataaaatttaaaaatatttttcaattattaaattttttaattttaattaaaaaaatattatctgaaaattcattaatgaatattaaaattataaaaaaaaattaaagatatgcttatagcttaattggataaagcgttagattgcggatctataaaatgaaagttcgagtctttctaagcatatattttgaagtatagccaagtggtaaggcctccgtttttggtacggaaaatcaaaggttcgaatccttttacttcaaaagggcctataactcagttggttagagtatacgcctgataagtgtaaagtcagtagttcaaatctacttaggcccatagaataattagctcaattggtagagtatttcgtttacaccgaaaatgttagcggttcgagtccgttattattcaataataataaataatatgtcaacaattaatcaattatttttaaaaaaacaaaaacgtttagaaaaaaaaaaaagaaataagagtcctgctttaaaacaatgccctcaacgtaaaggtatttgtttaaaagtttataatacaactcctaaaaaacctaattctgctatgcgtaaagtagctaaagttcatttatcaagtaggtatacgataattacatatatacctggaattggacatactttacaagaacattctattgtattaattagaggaggtagagtaaaagatttacctggtgttaaatatcatgtaattcgtggtaaatatgatttattaggaatctattctagaaaaacatcaagatcaaaatatggaactaaaatacgaagagtataaaataaaaaaattatttataaatatgttattaaaaaaaggaaaaaaaacctgttctgaaaatatatttaaaaatattttaattaatttaaaaaaaactacaaaacaaaaacctaattttattttatttaaatcaattgataatttattaccaaaattaaaagcaataagtattcctaataaaaaaaaaaataaaaaaaaagatagatattttttaatgcttttaaatgaagataaacagattaaaaaatctatattatggttacttttaaatgcaaatttaaaaaatttaacaaatgaaataatacaaacttcaaaaaataaaagtaaaacaattaatacaaaaaaacaatattataaaaatattaaaaaattaaaatttaattttatttttgattaatatttattaattattaaatatataaaaaaaaaattatttatcattaaataattaattattacaaaatattcaattcttatgaaaaattattattatattaataaaaaaaatttacaaattgaaactacaactaatgattctaatatcgataaatttcaaaatgatttaaaatttttaaaagaaatttctaaaaatacacaaaatacacaaaatcatccttatcatttagtagatccaagtccatggccttttgttatttcatttggactttttttttttacttttggtagtgctatgtattttcatggttatataggtagtaatcttttaactttaactggatttttaatggttattttaactatatatacatggtttcgtgatattgttagagaagcagtatatgaaggtcaacatactaaacaagtacaactaggtttaagaaatggaatgcttttatttatttttagtgaattattattctttgtaagctttttttgggcttttttccattcagctttagcaccaacacctgaaataggttcattatggcctccattaggtattgaaactgtaaatgcttggggtatacctttgttaaatactataattttattatcatctggtgcaacaattacttgggcacatcattcaattgtttttggtgatcgaaaaaatgctattttaagtttaattattacaattttattagcttttttctttactttaattcaagcctatgaatatattgaaagtactttttcaatttcagatagtatttatggtactacttttttcttattaacaggttttcacggtatacatgttattgtaggtactatatttattatagtaagtactattagattaattaatcatcattttacaaaacaacaccattttggttttgaagctgctgcttggtattggcattttgttgatgttgtttggttatttttatttgtagctgtttactggtggggaggtaattaattaaattttaaataataaattttatgtttagtcctttagaacaatttgaaattttacctatttttcaaataccttttgtatttactaatgcttctttaatattagtaataggtttagtttatttatatatttttacaaatataaaaactaaatttattccaacacgttttcaacaaatttttgaaatgatttttaatgttactattgaattaacttattcaagtataggaaaagctggtaaacattttgtttcattaatttttgttgtttttttttttattttattatgtaatttaataggaatggttccttatagttttactgtaactagtcatttaattattacttttactttagcattaactatttatataggttttaatataatcggaattaaaaaacataaattaaattttttaaatttattattacctagtggtgcaagtatagcattagttcctattttagtacctattgaattagtttcatatatttttagagtaattagtttacctgtacgattatttgcaaatatgatggcaggacatactttattaaaagtaattactggttttgcttggactatgttaaatgtaaatagttttatttttatggcacattttattccattaatcattattgtattattagtaggtttagaaattgctgtagctttaattcaagcttatgtatttactattttaacatgtatgtatataaatgatgctttaaatttacattaataaaaaaaaaaataaaaaaaaaattctttaaaggaaaaatagctcagttggttagagtggtagcttgtcacgctataggtcgcgggttcgagtctcgttttttccgtttaatgtattttttttttaattatcttataaatatgttattaaattattcaaatatttttatatttttaatattaagtttatttttatcaattttaattttcattttatcttttggtttaattaaacaaaaagatgatttagaaaagttaacagcttatgaatgtggatttaatccttatgatgatgctagaaaagtttttgatgtaaaattttatttagtagcaattctttttattatttttgatttagaagctgtttttgtttttccttgggttttaactttaagttcaaatttttcatggggtttttggactatgattgaatttttagttgaattagttataggttttatttatatttggtgtagtgatgctttagattggtaaaatatatatatataaataaaatttattgttttttttttttaataataaaaattaataaatatttttttaataaatatttattaattttaatctccgtactatagttggtagtgctttttttaataatatgatttaataaaaaattataaattatattttatatcaaaatataatttataattttaatttttattagtattattataacgtactaaataagcttcaaatttacctaaaaaaggtataattattataaaaaatacaaaataataaatcatacttataataccaatttcagtataaggatattcaactggacattgtccaacccaacctaataataaaaaagctaccactaataaccaataacaaactttaaaaataggtctaaaagctgtacttctaatttcagatgaatttgtaaaaggtatagttaataaaataactaaagaaccaaacatagctataaccccaccaattttattaggaattgatcttaaaattgcataaaaaggtaaaaaataccattcaggtacaatatgtaaaggagttttcattggattagcttcaatataattatctggatgacctaaagtgtttggataataaaaaataaaaataaaaaatattaaaaataataccattaaaccaaataaatcttttgtataaaaataagggtaaaaaggaatattttctgtttttaaagtaatacctaaaggattatttgaaccaacctcatgtaataaaattaggtgtattaatacgacccctacaattacaaaaggaaaagtaaaatgtaaactaaaaaaacgatttaaagttggattatctacagcaaatccaccccatagccaatcaacaatatctttacctattaaaggtattgcagaaaataaattagtaataacagttgcaccccaaaaactcatttgtccccaaggtaaaacataacccataaatgcagtagccatcattaaaataaaaataattacacctgaacaccatagagcttctcttggagtaatataagaaccataatataaacctctaaaaatatgtacatatactacaataaaaaaaaaagaagcaccattagcatgtgtatatctaattaaccaaccattatttacatctctcataatatgttcaacactattaaaagctaaatcaatatgtggtgtataatgcattgctaaaaaaataccagttaaaatttgtactactaacataataccggctaacgaaccgaaaccaaaaaaataatttaaattaacaggggtaggataatctattaaatgattatttataactgcaaataatgattttttattccatctcataatatgaaatgaaaattaacctaaaaacaaaaataattaaaaacattatacatttatttttttatcccaaggattattaaaatcaaataatctatattgttgtgataaattaataggctcataaactattcttttttttaattcattataaaaaacttctaaaaaaccacttaatggaaaatctttacgtaaaggatgtccttcaaaaccataatcagttaaaattcttcttaaatccggatgatttaaaaaaaaaattccaaacatatcccaaatctctctttcacaccaatttgcagctttatatattttaataatagaatctacaggttgtaattcattaattgtaattttaatttttaaacgactattaaaacgaatacttaataaattataaataatttcaaagcgtttttctttattaatataatctacagcacaaatttcagataatactttaaattgactatttgtatgatttttaaaaaaaaataatataggaattaatttatttgtagaaatgttaatacataattcatttttatataatgtataatttattataggtaaaatttgtaataaatattgactaaatttttttaatactttcataaataaaaaataattataaatattaactataaatatttatatattaaaaaaataaataattttttttttaaaataatttatatatttttaattaaatacttatataacataaaaattataataaaaattaatttttattataatttacaggatttaattttaattaaaaagcaaataaaattaagaaagccatcattaaacagaataaagcaattgcttcagttaatgcgaaacctaaaatagcagttctcattaattcttgttgtaaagaaggatttcttgaaatacctataattaaagaaccaaaaacgttaccgataccaataccagcaccaattaatcctaaagtagctaatcctgcacctaaaaatttagaagcttgtaataacataaatgtattatcaaaaatttttttattatttaaaatatcttatcttaaagaatatattttttaaaatatttaattaatgtattttttatattatacaaatacatactacttttatatattaatttttttttaattaattttcaatttttttaccatgtactaaagtaacatacacaatataaaaaaaaaaaagagctgaaaaaaatgaaatataagaaccaaaactacttacagcattccaaccactcattgcatcaggaaaatctggaattcttctaggcataccagctaaacctaaaaaatgcattgggaaaaaagttatatttactccaataaagaataaccaaaaatgaatttgacctaaaacttctggatatctacgacctgaaatttttccaatccaaaaataaaatccagtaaaaataccaaaaacagcacccatagataatacataatgaaaatgtcctacaatataataagtatcatgtaaagcaatatctaaacctgaattagacataactacaccagttactccacccataacaaataataagataaatcctaaagtaaataataaaggtgtttcaaattttaaagaacctccccataaagttgctaaccaactaaaaattttaataccagtaggtacagcaataatcatagtagctgcggaaaaataagctctagtatctacatctaaaccaacagtaaacatatgatgtgcccatacaattgaacctaataaaccaatagataacatagcataaaccattcctaaataaccaaatacattttttttagcaaaagctgcagaaacttgactaataataccaaaagcaggtaaaattaaaatataaacttctggatgaccaaaaaaccaaaataaatgttgatataatactggatctcctccaccagaaggatcataaaaagaagtatttaaatttctatcagttaataacatagtaattgctccagctaatacaggtaaagttaataataaaagaaaagctgtaattaatacagaccaaacaaataaaggtaatctatgaaaacttaaaccaggagctctcatattataaatagttgaaataaaattaatagcacctaataatgatgaaatacctgttaaatgtaaactaaaaatagctaaatctacagaaggtcctgagtgtgcttgtacacttgataatggtggataaactgtccaaccagtaccagcaccagattcaacaatagcagatgaaactaataataataaagctggtggtaataaccaaaaactaatattattcatacgaggaaaagccatatcgggtgcaccaatcattaaaggaacaaaccaattaccaaaaccaccaattaaagcaggcataactaaaaagaaaaccataataaaagcatgtgcagtaacaacaacattatataattgatgatttcccataaaaatttgattaccaggttgtgctaattccattctaattaaaagagataatgttgtaccaacaacaccagcaaaagcactaaaaattaaatataaagtcccaatatctttatgatttgttgaaaaaagccatcttgttgaccatttatttatattttgaaaattcattttttttaatatttttttttttaatttattttaaatgcaaaattatatattttatttttaaattaaaaaaagcgttggtttttttaattttaatttttttattattttttaaaaaattgtttaattttattaattacttgtttaatatcagtaaataataataatgttaaaaagattataccaatgattttaaatatcataagattttttttttaattatatattaaaatcaaaattgattttattttttaaccaagttaaataatcttctaatgaaacagcttctacaacaataggcataaatccatgatttactccacaaatttcactacattgtccataaaaaacaccttctcttttaataaacattgatgtttgatttaaacgacctggacatgcatctaatttaatacctaatgaaggtatagcccaagaatgtaaaacatctgaagcagtaattaatactctaatatgactattagttggaactactacacgattatctacttctaaaactctaaattgacctattgctaaatcatcttcttgtatcatataactatcaaaaattaaaggttcatctgaaaattctaaattatcagaatattcataactccaataccattgactaccaattacttttaaagtaataattggatcaattacttcatccattgaatataataaagcaaaagaaggaattgcaacagttaataagattaaagcaggaattgaagtccaaataatttcaatagtagcaccatgtacaatagttgatgggattttattttttttttcatcaaaaagagtaataactctaaataacatccaacaaacaaatacagtaatggtaattaaaaaaaacattaaatcatgatgaaaattaataataccttccataactggagttgctggatcttgaaaacctaattgccaaggttctgccatatctaaaaaagtaaatttattatttatataatttgttattgtcataatattgttgaaatttattatttattttttaatatatacaaaattaatttatttttgaatttcaaatattcaaaaaataaatataaaatatttaaaaaatattttttaaatatattcttttcttatagagattatcaaagaagggatttgaacccttaatgcgttaaagctttacatcctaagtgtaacgtgtttaccaatttcaccactttgataataaataaatacctactattggacttgaaccaataacctttgaatgggaacagattttaaatctatcgtgtttaccaatttcaccaagtaggctataatattatatgaaaaaaaataaaataataacttatttacaattacatttatttgaattaaaatataatttttttattcttttaatcacttttttttatcttttcttaatttcttattatttttcagatcaattaatatatttattagttaataatttacttaatcaaaatatgttaaaatattttatctttacaaatattactgaaatttttattactaatatttttatagcaatttttatatcaagttttttaataattcaattaagtattttattaatttggttttttttatcaaaaggtttatataaatttgaaaatttaatttttattaaattttatagtttatttataatttttaatttatttataataaatttaatttttacaaatattattccacatatttggaattttttattaaatttaaatttttcaaatttatatcttttaactatttattttgaaccaaaaattaataattatttttattttattttttcatcatttatttatatatttataatattaatttatttttttttattattctttttaatatttaataatatttttaaaataaaaataattattaatttaagaaaatttttttatttaaaaataatattattaagtgctttaattacaccaccagatatattaaattttttattaatttattttttatttatttttatttttgaaatatttatatatattttattatatataaataaatataatttaaattaattaaactattttatttataaaatttaatttatttttatttaaattaatatttatatctgtaataatttttgtttctttaaaaatttttaaatttaattgataattttttatatacttaatagatgttatttttaaagaagatccatttgttaaaataattttatttttataggtgaaaaattttttatttttattcataatttataatttattttttggctagataacataaaggtaatgtaaaggactgcaaatcctttaatgacggttcaaatccgtctctagctttttaaaggatagagtgggattcgaacccacggtatttttacatacttcagttttcaagactgacaccttaaaccactcgatcacctatccggattaaaaattttatatttgtaaattaaaattaacgtcttttttgtttttttaatctacaaccattaaaaggttttgttgttttatctaaaagatattttattttaatatttttttgttttaaattttttaaaacattatatctacctaaacctgtaccatgtaaaaaaatttttaattttttaattttttttaattgaatatatttattaattttataaacaattaattgaacattatatggtgtattttttttaaatctagttttttttaatgatttagttgaccattgttttaaaagatttcctgtaggagttgttaaacttataatagtattttttaaactagcagtaatatgtaaattagttaaaattaaaggatttttttgttttaaatttttttttattttatatttatttttaaaattatatttaaatttttttttattcatataatattatttttttttttttttttgtaccttaaatggacgtttattacgtgaaatacgtttttgaataaaaattttttttaattttttagacgtttttgcatttgtatgtgtacgttgtcctctaacaggtaatccttgactttgtctaattccacgattacttttaatttctactaattcatttaatctttcagttttatatttttttaaaagttgttcaacctttaaatttttattaatataattaataagtcggtttacgtggttgtttttaagtttattaagggtgatttgaggattaattcctatatttttacaaattttcttagattgaaattcattaataccgtataatatagttaatgaatataaaatactttttgaatctgaaattgttttattaaaaatatataacataatagattttatctatataccatataaaatgatagaaaaaaaaataaatcccataacaccctcacaacgtcaaacatttttattaaaaaaaaataatttaactcgaatttttaaaattaaatctttaacaaaaggttttcaacgtgctaatggtaaaaataatcaaggtaaaataactgtaagacatcgcggtggaggacataagcgcttatatagaattattaattttaatagatctaaaaatatagaaggttatgtaattaaaattttatatgatcctaatcgttctgcaaatattgcttatattaaaaaagatttaaaatcatatttaattttagcaccagaaggtttaaaaattaatcaatatattaaaagttcacctaatgccgaattaaaagtaggtaatgctttacctttacaaaatataccaattggaagtttaatacataatataagtttatatcctcaatcaagagggaaattaataagaagtgctggtacttctgcacaattaattcaaaaaattaataataaatatgctagaattcgtttaaattctggtgaattaaaattaatattattaacttgttatgctacattaggtattgtatctaatataaatcataaaaaaattaaattaggtaaagctggacgttcacgttggttaaatagaagaccttctgtacgtggtgtagcaaaaaatcctgttgatcacccacatggtggtggtgaaggtaaaacaagtggtggaagaccttctgtaacacctcaaggtaaaataactaaaggaaaacctacacgtagtaaaaaaaaaaaaaaattaattattcaataaattatgtctagaagtaaatataaaggtccattttttaaagttaatttattaaaaaaaaaacaatggatgaaaataactaataaaaatttaacaatattacccgaatatagtaatcattctgtaagtgtttataatggtaaaatctttattaatttagaaataaatgataaaatgattggctttaaatttggtgaatttattaatacacgaaaaaaacatatatataaaaaaaaaaaataaattatgggtcaaaaaattataccaattagtttaagattaaaaaaaaaaaaaaattggaattcaaaatggattgttaataataatgaatattctaatttattacattttgatttagaaattaaaaaatattttgaaaatatttttaattataaaaatttaaaattaatagatataaatatagtaaaaacatcaaataatattaatgtatatatttatgtacaaaaaaatgcaaaaaaatattataaattatcttataataaaattataaattatttaaatttatattatcctaataataatattaaattatttattaaaaatgttcaattttttgaatttattcaattacgaaaaaatttaaaaaaaatttttgataaaataaaaaaaaaaaatagaattaataaaaatattaaaaaaatgatttataattttagttatgccttttatactaaaaatattaatataataacattttatattagacaaacattagaaagaaaaaaaacacataaaaaatttataaataatattgataatatgcttcaagaattttttaaaatgttttctaattttgtaggataccgtttacaatttaaaggtcgcttaaataaatcaaaacgtaaaaaaaaaatggtatttcaaaaaggtaaaattccattaaatacattagaatatgatataaaatatcattttaatgaatttaaaactccatcaggtatttgtagtattaaattatgggttttctttaaacctttaaaaatagcattaaatccaaaatttttaaaaaaacaaattaaattaaaaaaacaaaaaattaaaaaatcttaattatgttatttccaaaaaaaactaaatataaaaaacaatttaaaggtaaacttgtaggtaaaacaacaaaaggtaataatattatttatggtaaatatgcaattaaagttttagaggaaactcgtttaacttcaagacaaatagaagcaacccgtcgaataattattagaaaaatgaaaagattaggatttctttggattagagtttttcctgatatacctataacttcaaaacctacagaaaatcgtatgggtaaaggaaaaggtgctgtttctttttgggtagctaaagttaaaaaaggacaaattctgtatgaaattagtggtatttctttagaaaatgcaaaaaaagttttaaaagcaggttcaaataaattaccgattaaaacaaaatttatttataaataataaggcttatagtttaattggttagagcataccgctcataacggtatagttgtaggttcaagtcctactaggcctaattaaaaatttttattttaaatgataaaattaaaaaaacaaaaaattaataatttactaaattatcaaccatttttaaaaaataattatttaaagaaaaaaaaatttaaattaaaaaatattttatttgaaaatcaaattttatataataatttaaatttagaatcctatgtaattgaatttaataattataaaaatatttatttaccttttactttaataaagatagataaaatttcaacgattgctataaaatatgaaaatattatattatttaattatgatttaacttataatattttatatcaatttaataaaataatgtttcaaaatatttttaaaaaaaaaaataatgcgattaaaggtcgtttattaggtggaaattggaataataaaaaaatttttatttcaattttaggttttattttttctatgaaacctctaaatttaaataatgctttaaattataaaaaaaaattttattttaataaatataataaaaaaggattttataaaaaaaaaattaattctacacgattaattaattgttataaattaaaatatttaaattttcaagttaataatattaataatttaaatattttaaaaaaaacaaaaaaagagttttctagactttcatatattcaaactattattcaaaatcaaaaaatacataataatagttttaaaaaaaattaaaaataaaagtgttctttcaagtaaaatatatgttgaagaaataaatttttaaaattaaattatgccacaattcgatcaattttcattctttaatcaagtttcatggtttttattttttttttttaatttttatttttttgttacttatttttttttacctaaaatttgttataatttaaaatttagaaaaaaaaaaataatttttgataataaaaaaaaaaatcaaattaattttgaaaaaaatattattttttttttttttaataattcttataaaactttttgttctaattttgaattatttattactaaaaaattatcaatttataaaaaaaatcaagaaattaaaatacaaaaaactccaatttttaatatattattaaaacaaaaaattaatacatttttaaatcaaaaatttttattatttaaaaaaatttttattataataaattaatattttattttttaaataaaatattaatttattaataagtgtatagctcagttggtagagcaccggacttttaatccgatggtcttgggttcaagtcccaatacacttattggggatatatttcaactggtagaaagtatgttttgcaaatataaggttatcggttcgaatccgattatctccatatttatttttattaaatataattttatgcaaaaaaaaattaaaaaaaatattaaacaacgttatttatttaaaaattttgaaaaaaatagattaacgttaaaaattctttcaaaaaatttaaatattgaaaaagatttaagatggaaattacaacaaaaatggttttttttccatcaaaattcatcaattactagaattaaaaatttatgtgttttaactggacgttctaaaagtatttatcgtttatttaaaatttctagaattcaattacgtcaattagcatcaaaaggatttttacctggtgtttcaaaatataattggtaatttttattattatatgattataacagatactctttcaaatttattttcaaaaataaaaaacggttacttagcaaaaaaatcaaaaatagtacagcaaaaatcaaaacaaagtataaatattttaaatattttagttaaagaaggttttataaaaagttataaaataaattcaaaaaatcaattagatatttatttaaaatatagaaaaaataaagcagttattactgaaataaaacgtttatcgaaacctggaaaacgtttatatataaataataaagatttatatataaaaaaaaaaggattttatattatctcaacatctataggtattttaactgatttacaggctaaaaaattaaatgttggaggtgaattaatttgtaaaattttttaaaaattatgattaaaataataaaaaaagatattaaattaaaaaataagaatttttttaaaagtcctttaggaaatattcaatttttttttatagataaaactttttcttttccatcagatattaaaatttctaataaagataaaacaattttttttaagacaactttaggttcattatcattaatatttaataataatatttttttttttataaaaaaaaataaattattattaaatattaatgtaaataaaaataaaaaaagtattttaaatttatataataaattaattaaaataaaaataaaaggtgttttacaaggctttaaaattagtttacttttaaaaggtataggttttaaagcttttattgaaaataataatttaatactaaaattaggatttagtcataatataataataccaattccatctaatattgaaattattaatcaaacaaatactttaatttttagtagtatagattatatttttttaaatcaatttgtacattatattaaaaatcataaaaaaactgaaccttataaaggaaaaggtttattattaaaaaatgaaaaaattttacaaaaagaaggaaaaaaaagtaaaaaataattaaatatgatacaaaaaaaaaaaaaaaaaaataataatattttattaaatttattatttaaatcaaaaaatatgtatggagaatcaataactcatacaaataaagaattattgccttttatatatggaagtcgacatgattatactataattaatttaaaagatgtttcattttttttaaaacgtatttttaaattaataaaatatacaatacaaaaaaatgaaaaaattttaataataggaaataatgatgaagttaaatttttatttacatcacattttgtaaaaagaaatcctaatattattttttttaataaagaatggataaatggttttataactaataaaattatgaatacatattttaataaagtaattctttttttattaaaagaaaatgatataaaattaattttaataattaaaagttctataaaagatacttttttaaatcaagaactttctactttaaaaataccaactatttcattaataaacacaagtcaaactataaaaaatatagattatcctatagtaacaaattctagaaatattcaatcaatatatactttaatgtatttattacgtaaaatattttaataaataatatgaataaattaaaaccaagaaataaaatatgttttcaaaataataaaaacatacataaaaatttaaatttattaaaattaaaatcaaaaaaatggaatttatttaaaaaaaaattaagatatcgtaaagaaataaaacctgaaaaacgaaaaaaattttttcaaaaaagattatttgaaaaacaacaatttagaaatttttatggatgtattcatgaatatcaattaaaaaatttatttcaaaaattatctaaaaaaaataataaaataaatatatttaaaaaatttgttattttattagaaagtcgtttagatataaatcttgttagattaaaattagtaaaaacaatttttcaagcaaaacaattaattaatcataaaaaaattaaagttaataataaaattattagtaaacctaattttttattacaaaaaggtgatattattcatattattaaataaatatgcaaaaaaataaaaaaaattattataaaaataaaaaatttactaaacaacattttaatcaaaaaaataataaatatccttattctttaaaaaaaaaaaattattataaaaataaaaatagtatttattatcttttaggtgaaaaaaaaccagctaaacctttaatgacttcatatttacatagaaataaaaaaataaaaacaggtatttttttaaaaaaacctatttttaaagatattttatatcctttttatttaaatttaaaattaattaatgaatatttaaaaaaaaaataaaaatttaaaccatttaaatggttta
>Phytophthora agathidicida culture ICMP:20275 mitochondrion, complete genome [MW287989]
agtactaataataaaagcattaagtggatgccttggcattaatttaatttttaggacgtaaaaaatgcgaaaagctgtattaaataatactttattttgaaatatagatttcctaaagaaaactttttctttgtgaaaattttaaaagcagtgaattgaaatatctaagtaactgtctaaaaaaatcaaacgagattccgttagtaatgacgaatgaacatggaaattaggtttataaaaataaaaaaaattatttgaaaaattttgaaaaatttacttaaaaaggtgaaagtcctgtaaaatatttattatttttatattagtaagaagaggtatgtgtaatcttttttgaatattggggaaccaccctcaaaaccttttaaaaattaatgatcgatagtgaacaagtactgtaaaggaaaggtgaaaaagaacttttgagtttgaaataattctgaaacttaatgttaataatcaattgaaacttttttaaaaagtgacagtgtaccttttgcataatgggccagcaagtttatttttatagcaagcttaatttaataaagtaggcgtagataaatcaagttttaaaaagctttttagttatataaataagacccgaaactgagtgatctaaccatgaacagattgaaaaataggtaaaactatttggaggatcgaactcacatatgtggcaaaatatggagatgatttgtggttaggagtgaaaggctaatcaaactcagagatagctggttttccgcgaaatctattgaagtagagcatttaaaatctttttttggggtagagcactcattgagctagggggcgtaaaaacttactgaattcttggaaactccgaatacaaaaaaacgtaatttaaatagacagacattaggcgctaaggtctattgtcaagagggaaacagcccagattgatcgctaaggtctctaaataatattctaagtgaaaaaggaagtgaaaaaataattacaaccagtaggtaggcttggaagcagccatcctttaaagaaagcgtaatagctcattggtctagtttttttgcgcctaaaatgtatcgagacttaagaaatttaccgaagcggcaagttttattttatataaaacggtagcggaacattctgtatgttaataaagatatattgtaaaatatgttgaagatatcagaaaagaaaatgctggcattagtaacaaaaaataacgtttaaaaatcgttatcaccgtaaatccaagggtttctatgttaaaatgtattgcatagagtgaaacggcccctaagaaagatttgacgaaagcaaattttgatgggataatttttaaattaaatttttttaaaaaagtgacaaaaattttaaatttttcaggaaataacttttttaactaaaaaaccgtaccctaaaccgacacaggtggataggtcgagtagactaaggtgaatgagagaactatattgaaggaactcggcaaaatgactttgtaacttcgggataaaaagtacctatttatttaaatttttaaataagtaggtgtcacaaaatagggggttgcgactgtttaataaaaacttaggactctgctaaatggtaacatgatgtatagggtctgacacctgcccggtgctggaagataaaaaggagatgtttgcgcattaaatggaagtcccagtaaacggcggccgtaactctgacggtcctaaggtagcgaaattccttgtcgggtaagttccgacctgcatgaatggtgtaacgacatccccgctgtctccaatatagactcagtgaatttgaattatccgtgaagatgcggattttctatagttagacggaaagaccccgtgaacctttactacatctttatattgttattttatctaatatgtgtagcataagtggtaattttttagacctttacgctagtaaattgtttaaatatccttgaaataccactcttattaaaataaataactaatatttttttttaatagacattgtatggttggtagtttgactggggcggtcacctcctaaagagtaacggaggtgtacaaaggtaagctcaaattggataatagtatcaattgtagagcataatggtaaaagcttgcttgactgtaagatagacatatcaaacagggacgaaagtcggtcatagtgatccgataattctttgtggaaagattatcgctcaacggataaaaggtactccggggataacaggctgatgactcctaagagctcctatcgacggagtcgtttggcacctcgatgtcgactcatcacatcctggagctgaagaaggttccaagggttcggctgttcgccgattaaagtggtacgtgagttgggtttagaacgtcgtgagacagtttggttcctatcttctatagatattttgaaaaatgaaagaatctaactctagtacgagaggaccgagaagggtaaatctctggtgtatcggttgttgaaaggcattgccgagtagctaaatttattttggataattactgaaagcatctaagtaagaaaccattcttaaaaatttttcatataaaaactgtaaaagatgattacattgataggttttaagtgtaagtattgtaaaatatttagcttaaaaatactaaaagttttaaaaattaaaatataattatttctttgtagctcaacggtagagcaaatggctgttaaccattaggttgtaggttcaaatcctatcaaagaagttttatattttaggtcgaatagccaagttaggtttaaggcagtagtttgctaaactatcagttaatttattaactcgtgggttcgaatcccacttcgacttattttattagatattaataggatgatgtagtttaatggtagagcgtgggaatcataatcctaatgttgtaggttcaaatcctaccatcattattattcaaatattatttttttttttaacggaaggtagcatagtttggctaatgcatctgttttgggaacagaagatcaaaggttcaaatccttttcttccgaaaattagtaataagatgagatagagtaataggttaacttatcaggctcataatctgaagatgtaggttcaagtcctactctcatcattttcattataataaaataatctatgattcaaattcaaactaaattaaaagtaaatgataatagtggtattaaaataggacaatgtataaaaatttataaaaaaaaagttggaaaaattggtgataccattttaatttctgcaaaaaaattacgtctaaatcaaaaaaaaaaaattaaaatagttaaaggtgatttatttaaagcatttattattcatacaacatatcaaaaaaaaagtactataggtaatataataaaatttgataaaaattgtataattattttaaataatcagaataaacctttaggtacacgtatatttggtccaattacatctgaatttcgaaaacaaaaaaattttaaaatattatcattagcttcaaatattttataaaaatctatggaaaaaaatttacaaaatcattatcaaaatgttactatctacgatcttttaacaaaattaaattttaaaaatatatttaaaattcctaaaataactaaaatttgtttaaatattggttttaaaaaagcaaatattgaaaaaaaaaaattaattaatataattttactgttaaaattaataacaaatcaaaaacccatgataactaaatcaaaaaaaaataatatttttttaaaaattaaaaaaaattcaattataggttgtaaaattactttaagaaaaaaaaatatttttaattttttagaaaaaattttaatttttattttaccaaatataaattatttaaattttaatcttaaaaataaaaatatttttaattttcaaattcaaaatattttacatttttttgaattaaaaactgaatttttaaaatttaaaaatattcctccaatagatgtatctattcatacaaatgcaaaaaataataatgaattatttttattattaaattcactttttattataaaaaaataaaatattattgcaaaaatagctcaatggtagagtataaccttgccaaggttaatgttgagggttcgagtccctttttttgcttatacttataaatggactcaaaggcagtatttgatatttccatttattatttattaatttttaattaataaaaaagggaataataatagaattgacatttatttgtgattatagattaataggtaaatcctttatcttccaagtaaatattgtgggttcgagtcccactaatcacattttaattaaatataaatatgatataataaaggagaaatggctgagtggttaaaagcggcagactgtaaatttgttgaagtaatttctacgtaggttcaaatcctactttctccaataaatttaattactattgtataaatataaaattaatttaattaaaaattttgtttttaatatttataaaaaaacaaaaaaatttaatcctttaagacaatataagataaaaattaatataagaatgttaattttataaaatttattaatatttgttattttaaaaattaatattaaatacttaatatcaaaaattaaatagagtttgatcctggctcagaataaatgctatcggtatgcttaacacatgcaagtcgaatgtttctaaaacatggcgaacgggtgagtaacacgtgaattatctaccttttaattcagaataattatttttataaaaatactgaataaataaattaaagtttttaacgttaaaagatgagtttgcgtaagattatggtagttggtagtttaaaagactaccaagcctattatctttagctggtttgaaagaatgatcagccacattgggactgagacacggcccaaacttttttaaaggcagcagtggggaattttggacaatgagcgaaagcttgatccagcaataccgagtgagtgatgacggctaattaggttgtaaagctctttcattaaggaggaaaatgacagtacttaaaaaagaagttccggctaatacccgtgccagcagccgcggtaatacgggaggagcgagcattattcggaatgattaggcgtaaagggtttgtaggtggttttttaagttgaaaaaaacaaattaaagctcaactttatatattttttcaaaactgataaactagagtataaatagaggataatggaatttctattggagtgataaaatacgttgataatagaaggaagatctatggcgaaggcaattatctgggtatatactgacactgagaaacgaaagcttgggtagcgaacgggattagataccccggtagtccatgctgtaaacgatgagtgctaatatttagaatttttagatataacagctaacgcgttaagcactccgcctgaaaagtataatcgcaagattgaaattcaaaggaattgacgggagtctacacaagcggtggagcatgtggtttaattcgataatacgcgcagaaccttaccaactcttgctaatttttatataaaattttatataaaaaacaggcgttgcatggctgtcgtcagctcgtgttgtgaaatgtttggttaaatcctttaacgagcgcaacccctatcgttatttgctaatttattaaaaacaaataaaagtactctaatgaaaatattaatgataggttaatggaaggtggggatgacgtcaagtcttcatggcccttatgagttgggctacacacgtgctacaatgataatcacaatgagaagcaataataataaaagttggagcaaatctttaaaaattatcttagttcggattaagggctgcaactcgcccttatgaagttggaatcgctagtaatcgcagaacagcatgctgcggtgaatatgttactggactttgtacacaccgcccgtcacatcagggaagttgattatttttaaaatgatttttaattatttaattttattaaataactttttaattaaaatagtttataatttatattaaataaattaaaatccctaaaaagtaattagtaactttgatgaagtcgtaacaaggtagtcgtaggggaacctgtgtctggaagagatctttaaacattcttaaattaattttaaaagtcttaggaaaatagtttaattggtaaaatcatagtctccaaaattattgttatgggttcaagtcccatttttcctgttttaatttatataaaatattataaatcaaaaaaattttataaaatctgaaattaattaaattcaagttataaaaataaaattttatttaaaatactttttaacaaaagggaatttaaatttagatttataatattttataatgtatgactataatacaataaccggaattatgaaaaaaaaaaaaatatatatctttttagtgaaaataaattcaaattttatttaatttttatcatattaaaaatgattgacatatatattaacaatataaaattaaaagttaataaaaatttaacagtattacaggcttgtaataattttaaaatcgaaattcctaaattttgttttcaagaaaatttacaaattgccggtaattgtagaatgtgtttagttgaaattgaaaattcacctaaaccagtagcttcatgtgctatgcctttaatgactaatatgaaaatttttacagatacacctttagttcaaaaagcacgtgaaagtgtattagagtttcttttaataaatcatccattagattgtcctatttgtgatcaagcttctgaatgtgatttacaagatcaaactatgatttttggttcagatcgtagtcgttttttttttaaaaaacgtggtgtagaagataaatattgtggtccttttattaaaactattatgactagatgtattcattgtacacgttgtgttcgttttgcaaatgaaatttgtggaattgatgatttaggtactacaggtcgtggtaataaaacagaaattaatttttattatccgaaaatttttaattcagaattttctggtaatttagttgatttatgtccagtaggagctttaacttcaaaaccttatacatttaaagcacgttcttgggaattaaaaaaaaaagaaggtattgatattttagatggtataggttcaaatataaaaattgatatttttaataatgaaattgttcgtattttacctaaaactaattttaatattaataaagaatggatatcaaataaaacacgatatttttttgatagtttaaaatatcaaagattaaaatatcctttattaaaagataatgaaaataattttcataaaatttcatggttagatgctttaaatttaattaatcaaaaattaataactacagatagtactaaaattaaaagtattattggtgatttaactgatttagaatcactttttttattaaaaaaaaatttaaataaattaggaatttcaaatataatttatgaacgttttttaaataatcaaaatataaaaattaattcagatttaacttcaaattttttatttaataatacattaaaatcaattgaagaatctgatctttgtttaataattggtagtgatattcgtaaagaaggttctattttaaatattcatttaattaatcgtttaaaaaaaggaaattttaaagtagcttatattggtaataaaatagattttacttattcaataaaacatttaggtttaacttttttaactttaatagatattattgtaggaaaacattctttttgtaaagatttaaaaaaatcaaaaaaacctttaattattattggtgaaaatattataaatcaaaaaaatggtttttttttattatcaaaattaaaaaatttatcatttttaaataataatatcaatttttttaattctcaaacttctttaattaatttttttgaaattactttttcaaaaacacaacaaaatttatctaataattcaaaattatattatttgtttaatacaaatttacaagataaattaaaaatatctaaaaataattttattatttatcaaggacatcattttacaaaagatgcacaaaattcaaatttaattttacctggattaacttttttagaaaaaaatggaatgtatataaatttagaaggttttattcaaaaaaatgaacaaattttaaatttaaatactgaacaacgaaaagattctattatttatagaaatatttataaatttttaataaataaaaatcaatcaaaattaaattcttttttaaagcttcaagatattttaccttatttattaaaaaaaaaaataaaaattattaataattttagttttaataaaaaatatttaaaaattaatattaattttttaaattcattaattaaaaataattattatacaaatatattagaacaatattcaaaaatattaattaattctaataaaattataaaaaatcaatcaaaatcattatgatatacacaattttaaaatttttaattttagtattacctttattaattgctgtggcttattttactttagttgaacgtaaagtattagcttctattcaaagaagaagaggacctaatgttgtaggtactttcggattattacaacctttagctgatggtcttaaattatttgtaaaagagactgttttacctagtaatgctgatgtaattttatttatatttgcacctattttagctttttttttaagtttattaagttggactgtaatacctttaggatttggtatgttttttactgaattaaatataggtattttatatttattagcaatttcatcattaggtgtttatggtattattattggtggttggtcaagtaattctaaatattcatttttaggtgcattaagatcaactgcacaaatgatttcatatgaattaactattggattttcaattctttcagtaattgtttgtgctaaatctttaaatttaatttcaatagttttagcacaaaaaactgtttggtattgttttcctctttttcctattttcttaattttttttatagcatgtttagctgaaactaatcgacatccctttgatttacctgaagctgaagctgaattagtttcaggatataatgttgaatattctgctatgggtttcgcattattttttttaggcgaatatgctaatatgttattaatgagtagtttaattactattttatttttaggtggttggttagctccttttccttttagtattaaatttattaattttttaccaggatctttttggtttagtattaaaatatgtttttttgttgttttatttgtagtggctcgagctgttttacctagatatcgttatgatcaattaatgcgtttaggttggaaagtatttttaccttttaccttaagttggtttttatatactgcaagtattttaataagttttaattggttaatttaattatgagtattttaaatcattttatttttactttttttttattttgtctaggtttatttggtataattttaaatagacaaaatattataattattttaatgtctattgaattattattattatcaattaatttaaattttatttattttgcagttttaattgatgatataataggtcaagttttttcattattaattttaacagtagcagcggcagaatctgctattggattagctattatgattgttttctttaaattatatggagatatatcaatttataaaattaatttattatctttataataaattaattaatttcagtataactataatatatatattaaaaataaaactatttacaacctcttggattcgaaccaagattttaaagcttagaaggctaatactctaccaattaagttaaggttgttttagttttattttatttagaatgtacattaaaaatagcttttaatgaatttcttgaaagttgtttataaatattttgttttaaaattttttttttttcttttttagttaaagttactgcacctattaaagctattaataatataataccagctgctaaaaaaaaaaaagcataataactgtataaaatttgtcctattgtttcaatatttgtgattatatctaattgatatataaaattctttaaaaaaggttttacatcaacaaatatttcaaaagtacctttcatactatcgtgaaagaaaaataaagtatttacttcttgattaaaaaaagaattattaattaaatgataatatgatgtgaaaactttactaaacattataaatgtttctaagaaaaaaataaaactaattaaaaaaataataggtaaataaccaaaattattatttattttatttttatcaattaaaacattaatatctaacatcataattacaaataaaaataatacagtaattgctcctacatatataataattaacattattgataaaaattcaatttctgaaattaataataatcctgttgaatttgtaaaaactaatattaaaaaaaatgcagaatatattgtatttgtagaatatattacaaaaatagctgaagttaaagctatagttgaaaaagtataaaaaaaaattgtttcaaaatccataattaatatatgtaaattatataaatttattattattatatcttaaaagatatatatattttattatttttatttaattaataaaaaaataaataaaaataataaaataataataacattaaaataataaataatagaaaaaaaaataatatttattaaaaaaatagtactaattaacattaataatgaataatgataaatataaccagtttgtaataaaattattctttgacttaaaaaagtaaaaatagttgttaaaccataaggaccacacatttcaattaaacctttatcaatcattttatatgtaacattataaccaatttgtaaaatatattgattaataaattcataataaattttatcaaaataccattttctatttaaaaaattataaaaataaagaccatattctgaaatttttaaattatataaaaatttaaatttaaaaaaatataaataaaaagcaccgaataacccacaaaaacttaaaataacaggtaatattttaaaaaatgttggtaaaaattcagcatcaatcatttgattatttaatggatttatataaatagaattattccaaaaattagaacctaatccaacaaacatatctttagaaatataaccaataaaaatactaccaaaagctaataatcctagaggaattcccatttctaatggcacatcatgtgcatttttaataatatttttataagcatttgtttcacttaaaaaagcaaaaaataataaacgagttgaataaaaagctgtaaaaaaagcaccaatagtacctaaccaataagcaaaatgacctgtttcactaaaacttacaaaagctacttctaatattaaatctttagaataaaatcctgttaaaaaaggaaaacccattaaagataatgaacctattaaaaacattatataagtaaagggtaatatacgtcttaaacctcccatttttctaatatcttgttcatcacccatagcatgaattactgcacctgaacataagaataataatgctttaaaatatgcatgatttgataaatgaaaaatagctaaaggataatttgataaaccacaagcaaaaaacatataacctaattgactacaagtagaataagcaactatttttttaaaatcattttgtactaatccaacagtacttgcaaaaaaagctgttgacgcacctataatagtaataacttttaaagaaaacattgaatattcaaacattggggaacatcttgctgttaagtatacacctgcagttaccatggtagctgcatgaattaaagcagaaacaggtgtaggaccttccattgcatctggtaaccataaatgtaaaaaaatttgagcagatttacccatagctccaataaaaattaaaatacaagctacatcaacaatacttaaaatataattaaaaaaaataaatttaaaatctttaactatagaaatagcagcaaatgtactaaaatattctatagttctaatattataaaaaattgttaatacacctaataataaaattaaatcactaattctatttactaacatagctttaattgcagctttattagcttgtaaacgtgtaaaccaaaaattaattaataaataagaacaaaaaccaacaccttcccatccaacaaacatttgcataaaattatcaccagtaactaaaataatcataaaaaaagtaaataatgataagtaagacataaatctagataaatgtggatcatgtgccatatattgtgaagaatataaatgaactaatgttgaaatacttgttacaacaacaagcattatcatagttaaactatcaaataaaaaacaccaattacaattaaataaaccactattaatccaatttgaaatataaataatgtattcatattcatttgtaattgaattataaataataattaatgaaaaaagacaacttaaaaaagttgttaatgtagttataaatacagaacctttacgtccaatataaaaaccaaatagtccagctgctactgaacctaaaaaaggtaaaaaaattaaagttaataataacatattagaataaaataaataagaaatatttatacttagttaaatatttctacttaaataataaataatttttttttttttataataaaaaaaattatataaatataaattaatataatatataataaataatttaaaattatttattatatatttatttagtaataaaattattagtaaaatcaattgctaatgtatttaattttttgtctaattctttagaaatttcttttttagttaaaatttcttctaaaatatcagaataattagttttaataaaatttaaccaattattttcaaaaattgaaactttatctacagcaattttatctaagaaaccacgtactcctaaataaataattacaatttgatcttcaacagataaaggtatatttaatccttgttttaacatttctgttaatctaactcctctatttaattgttgttgagttgttgcatctaaatctgaaccaaattgagcaaaagcttgtacttctctaaattgtgctaattctaatttcatagtaccagcaatttgtttcatagctttaatttgagctgaagaaccaacacggcttacagataaacctacactaattgcaggtctttgaccttcattaaataattcagtttctaagaaaatttgtccatcagtaatagaaataacattagttggaatataagcagaaacatcaccagcttgagtttcaataataggtaaagcagttaatgaaccaccaccaatttttctattcattttagcagctctttctaataaacgagagtgtaagtaaaatacatcacctgggtaagcttctctacctggaggtcttcttaataataatgacatttgtctataagctacagcttgttttgataaatcatcataaaaaattacagcatgtttaccattatctctaaaatattcacctaaagcacaacctgtataaggtgctaaatattgtaaaggtgctgaatctgaagctgttgctgctacaataacagaaaaaaacattgcatttttttcttctaaagttttagttaattcggcaatagttgatcttttttgacctacacctacataaatacaatataattgattatttgtatctttttttaaatgaggttctctttgattaattattgtatctatagcaatagaagttttacctgtttgtctatcaccaataattaactctctttgaccacgaccaataggaattaaactatctacagcttttaaacctgtttgtacaggttctttaacactttctctaggcataatacctggagctttaacttcaactctactttctaatttactattaatttgacctttaccatcaattggttgtcctaaagcatcaactactctacctaatacttcaggtcctacaggtacactaacaatagatccagttcttcttacaaagttaccttcttgaatttctctatcattactaaaaacaacaacaccaactacgtcaggttctaagtttaaagccatacctttaatattaccattattaaattcaaccatttcaccagcttgaatttgagttaaaccgtaacatctagcaataccatcactcattgaaagaacaatacctgtttcttgtaaacttttttcatctttatattttttaatatttgattccagtatatatgataattcaatagccatataaaggttattaaattatcatattaaaaaataataataaaattattatttttttttaaaaatatattaaatatatatttttttaccctttacgagaattgaactcgtatctttgccgtgaaaaggcaatgtcctaaccattagactaaaagggcttatttttattaaataaaataatttatttaataaaaataagaaaaatcaatatgtattaaaattttagatacactttcatgcatacaactttcaaaaattttaggatataaacctaataaaaaaatatttataattaaaattaaatgtattaaaaattcacgataagttaaatcataataaatttttaaataaatattttgaatattaccatagcatattctattataaaataataaagaataaataccacctaaaaacattccaattgttgcaaaaatagctgttgtagtattatcttcaaaaactcctgttaaaataagaatttcaccaacaaaactacttgaacctggaatagacatattcgctaatacataaataaataatgcaatacaaaataatggcattgtatgtgctaaacctccataataattaataaaacgtgtatgatatcgatcatataaacatccaattgaaaaaaataaaccactagaaactaatccatgactaatcatttgaatgatactaccttctaaaccttgaatagttaaagaaaaaatacctaaaataataaaattcatatgagcaactgatgcataagcaataatacgttttaaatctgtttgtcgaatagctgttaaagaagcataaataactgatattaaacataatactaaaatatatggtgtaaaatataaagtagctttaggaaataaaggaactaaaaatctaatcataccatatgatcctaattttaataaaatacctgctaataatacagaacctgcagtaggtgcttcaacatgtgcttcaggtaaccaaacatgaaaaggtaacattggaactttaacagcaaatgataaaaaaaaagctaaaaaatataatttttcatatgaaaaattaaaattactataatataatatttgataatcagtagtacctacagttaaaaataaatgaataattgcaataaacatgaataatgaacctgctaaagtatacataaaaaataaataagaagcttttattttacgctctcttgatccccaaataccaataattaaaaacattggaattaatacactttcaaagaaaatataaaaaataagtaaatctaatacactaaatgaaataattaaacaaaattctaaaataaaatataaaataaaatattctttaatatttttattaataatttcatagctaattaacatacatattggaatcaaaaatgttgttaaaattataaaaaataatgaaataccatcaagacctaaataaaaattaatattaaattgactaatccattctattttaaataaatattgaaaattagaagttgatttatcaaataaaatccataaaggtaatgacattaaaaaaatgaaaaaagacataaaaatactaaaatttttaataaatttttcatttttcgaaaaagataatataataaccgtaatcaatggtaaaataagtaaaaaaattaagataaacttattaaacataaaaaatttaattaaatagaaaaaaaaaggggcgaaaaatgggacttgaacccataacacttagacccacaatctaacactctacctttaagttataatcgcctttttaaatttttcttaaataatagataaaatttaaaaaaggttgaacaactaaattatttaatggcggataatttgtagataatatttgttttatttttaaactagaataaatattattttgaatatttaaataaattaattcaagttttttaaaattagttaaatttttaattaaatttaaatcattatttccataaattaataatatagaaccttgtccttttaattttgaaaaaatattagtagttaatttttgatttaatattaaagatttatattctaattttttaatatttttttttaaagatattatttcgttaatatttaaatcattataacgaaatatatatatatatttataagtttgtttaattttttgtaattggtttaatttatattttttaaaaaattttttttgcataatttttttttacttttatatttttattaataattaacgatcaatttcaccaaatacaacatctaaagtacctataattgttactacatcagcaatcatatgatttttagctataaaatctaaagcttgtaaatgtaaaaatcctggtgattttattttacatctataaggtttatttgttccatcagatactaaataaacaccatattctcctttaggtgcttcaataacagtataagtttcaccactatttacactaatattttcagaataatatttaaaatgatgtattaaagattccattgaatttttaatttgagttctatttggatttgtaatttttttatcatctaatttaataggaccatttggtattttattaagtacttgtaaaataattctaatagattgtcgcatttcttcaattctaattaaataacgatcataacaatcaccatttgtacctataggtatatcaaattctaattgatcataaatttcataaggttgagttttacgtaaatcccatgaaataccagatcctcttaacattacaccactaaatcctaaatttaaagcatctttagcagaaactacaccaatatcaactaatctttgtttccaaatacgattatccgttaacatttcttcaatttcatccaaacgtgtattaaattgttcacaaaaaatataaatatcatttaataaacctttaggtaaatcttgattaacacctccaggtctaaaataagcagcatgcatacgtgcaccggaaactctttcataaaattccattaatttttcacgttcttcaaatccccaaaaataaggtgtcattgctcctacatctaaagcatgacaacatacagctaataaatgatttaaaatacgtgttatttctgaaaataaaactcttatatattgagctcttaaaggaatatcacaatttaataatttttcaattgctaaaacataagcatgttcttgacacatcattgaaacataatctaatctatcaaaataaggtaaagcttgtaaataatttttatattctattaatttttcagtacctctatgtaataaacctatatgagaatcagctttttgaactacttctccatttaattctaaaattaaacgtaaaacaccatgagcagctggatgttgtggaccaaaatttatagaaaaatttttaattttttttaaaggcattattgctatattttttttttaattaaaaaaaaatatttataaattaattttttttataaatatatagcatatatagtaagtaaatattttttaaatatttatttctttttttacattatgatttttcaggaaatttttaataataattttgaaattattattcccgaattttttttaacaactattttattaattttattattatttggagttttttataaaaaaaatcaaaatactcaaaaaattttgattattaaaaatattactactataataatatatttattattaattcttttaatattaacattaaatataacaaatatttcaaataatatattaaatggtgtattaattattaataattttacacaatttattaaagtaattttaatattatcaacaattatttgttttttaatacaacaaaaatatttaatacaacaaaaaataaattcatatgaaattaatattttaatgttaatttcattattaggtttaatgttattagtatcttcaaaccattttattacgttatatttagcaatagaattacaaagtttaagtttttatatattaacatcaactcaaaaaaaatctatattatcaattgaagctggtttaaaatattttattttaggatcaattgcttcaggttttattttatttggttcatcaataatttatgctattacaggttctttaaattttaataatatatttttaatattatcaaatataaattttttagataatattaatttattaataagtttatcttatggattaatttttattttagttggtattttatttaaaataggtgctgcaccttttcatttttggttaccagatgtttatgaaggagctcctaataatatctcaagtttttttgctattgtacctaaaattgcttttattggtgtattaattcgtttattttttgatattttttttactatttcctatttttttgaaatatttttttatattatttcatttttttctatgttaataggtgcattatctgcattacaacaaaaaaaaataaaacgtttattagcttatagttcaataagtcatgtaggttttattttaataggatttacttcaaatatgttaaataatattccttttattttattatatgttattatttatattataacaagtattaatttatggacatcttatttatctttaaatataaatcataaacctattaaatatttaacagatttatcaaatatatattctattaataaattaattgctgtaattattattttaaatattttttcattagcgggtataccaccattagcgggattcttttcaaaattatttatatttttttctgctattaaaaataattattttagtttagtattttttggtattattataagtgttttaagttctttttattatttaaaaataataaaaattatttattttgaaaaaatattaagaaaaatgtatatttcacaaataaataaaatacaaagtataatattattaattaatactcaatttattttattcttatttatttttccaaatattatattagtaaatttaaataaaatttatttatatttattaatataatatttagtctggatagctcagttggttagagtaaaagactgaaaatctttgtgtcggtggttcaaatccacctccagacaatttttattattaaaaatatgtatcttttaagaataacttttaaatcatttcaaaaaataaatcaacttaaacaaaatttattaaaattaaaaaattttaataaattaaaaaatattcaaatacatggtatatttcaaacaaaaaataaaaataaaatttttactttattaagatcaccccatgtaaataaaaaatcacgtgaacattttatttataaaaattatacacctaaaatagatataaaatttaaaaatatttttcaattattaaattttttaattttaattaaaaaaatattatctgaaaattcattaatgaatattaaaattataaaaaaaaattaaagatatgcttatagcttaattggataaagcgttagattgcggatctataaaatgaaagttcgagtctttctaagcatatattttgaagtatagccaagtggtaaggcctccgtttttggtacggaaaatcaaaggttcgaatccttttacttcaaaagggcctataactcagttggttagagtatacgcctgataagtgtaaagtcagtagttcaaatctacttaggcccatagaataattagctcaattggtagagtatttcgtttacaccgaaaatgttagcggttcgagtccgttattattcaataataataaataatatgtcaacaattaatcaattatttttaaaaaaacaaaaacgtttagaaaaaaaaaaaagaaataagagtcctgctttaaaacaatgccctcaacgtaaaggtatttgtttaaaagtttataatacaactcctaaaaaacctaattctgctatgcgtaaagtagctaaagttcatttatcaagtaggtatacgataattacatatatacctggaattggacatactttacaagaacattctattgtattaattagaggaggtagagtaaaagatttacctggtgttaaatatcatgtaattcgtggtaaatatgatttattaggaatctattctagaaaaacatcaagatcaaaatatggaactaaaatacgaagagtataaaataaaaaaattatttataaatatgttattaaaaaaaggaaaaaaaacctgttctgaaaatatatttaaaaatattttaattaatttaaaaaaaactacaaaacaaaaacctaattttattttatttaaatcaattgataatttattaccaaaattaaaagcaataagtattcctaataaaaaaaaaaataaaaaaaaagatagatattttttaatgcttttaaatgaagataaacagattaaaaaatctatattatggttacttttaaatgcaaatttaaaaaatttaacaaatgaaataatacaaacttcaaaaaataaaagtaaaacaattaatacaaaaaaacaatattataaaaatattaaaaaattaaaatttaattttatttttgattaatatttattaattattaaatatataaaaaaaaaattatttatcattaaataattaattattacaaaatattcaattcttatgaaaaattattattatattaataaaaaaaatttacaaattgaaactacaactaatgattctaatatcgataaatttcaaaatgatttaaaatttttaaaagaaatttctaaaaatacacaaaatacacaaaatcatccttatcatttagtagatccaagtccatggccttttgttatttcatttggactttttttttttacttttggtagtgctatgtattttcatggttatataggtagtaatcttttaactttaactggatttttaatggttattttaactatatatacatggtttcgtgatattgttagagaagcagtatatgaaggtcaacatactaaacaagtacaactaggtttaagaaatggaatgcttttatttatttttagtgaattattattctttgtaagctttttttgggcttttttccattcagctttagcaccaacacctgaaataggttcattatggcctccattaggtattgaaactgtaaatgcttggggtatacctttgttaaatactataattttattatcatctggtgcaacaattacttgggcacatcattcaattgtttttggtgatcgaaaaaatgctattttaagtttaattattacaattttattagcttttttctttactttaattcaagcctatgaatatattgaaagtactttttcaatttcagatagtatttatggtactacttttttcttattaacaggttttcacggtatacatgttattgtaggtactatatttattatagtaagtactattagattaattaatcatcattttacaaaacaacaccattttggttttgaagctgctgcttggtattggcattttgttgatgttgtttggttatttttatttgtagctgtttactggtggggaggtaattaattaaattttaaataataaattttatgtttagtcctttagaacaatttgaaattttacctatttttcaaataccttttgtatttactaatgcttctttaatattagtaataggtttagtttatttatatatttttacaaatataaaaactaaatttattccaacacgttttcaacaaatttttgaaatgatttttaatgttactattgaattaacttattcaagtataggaaaagctggtaaacattttgtttcattaatttttgttgtttttttttttattttattatgtaatttaataggaatggttccttatagttttactgtaactagtcatttaattattacttttactttagcattaactatttatataggttttaatataatcggaattaaaaaacataaattaaattttttaaatttattattacctagtggtgcaagtatagcattagttcctattttagtacctattgaattagtttcatatatttttagagtaattagtttacctgtacgattatttgcaaatatgatggcaggacatactttattaaaagtaattactggttttgcttggactatgttaaatgtaaatagttttatttttatggcacattttattccattaatcattattgtattattagtaggtttagaaattgctgtagctttaattcaagcttatgtatttactattttaacatgtatgtatataaatgatgctttaaatttacattaataaaaaaaaaaataaaaaaaaaattctttaaaggaaaaatagctcagttggttagagtggtagcttgtcacgctataggtcgcgggttcgagtctcgttttttccgtttaatgtatttttttttttaattatcttataaatatgttattaaattattcaaatatttttatatttttaatattaagtttatttttatcaattttaattttcattttatcttttggtttaattaaacaaaaagatgatttagaaaagttaacagcttatgaatgtggatttaatccttatgatgatgctagaaaagtttttgatgtaaaattttatttagtagcaattctttttattatttttgatttagaagctgtttttgtttttccttgggttttaactttaagttcaaatttttcatggggtttttggactatgattgaatttttagttgaattagttataggttttatttatatttggtgtagtgatgctttagattggtaatatatatatatataaataaaatttattgtttttatttttaaataataaaaattaataaatatttttttaataaatatttattaaaaaaatatttattaattttaatctccgtactatagttggtagtgctttttttaataatatgatttaataaaaaattataaattatattttatatcaaaatataatttataattttaatttttattagtattattataacgtactaaataagcttcaaatttacctaaaaaaggtataattattataaaaaatacaaaataataaatcatacttataataccaatttcagtataaggatattcaactggacattgtccaacccaacctaataataaaaaagctaccactaataaccaataacaaactttaaaaataggtctaaaagctgtacttctaatttcagatgaatttgtaaaaggtatagttaataaaataactaaagaaccaaacatagctataaccccaccaattttattaggaattgatcttaaaattgcataaaaaggtaaaaaataccattcaggtacaatatgtaaaggagttttcattggattagcttcaatataattatctggatgacctaaagtgtttggataataaaaaataaaaataaaaaatattaaaaataataccattaaaccaaataaatcttttgtataaaaataagggtaaaaaggaatattttctgtttttaaagtaatacctaaaggattatttgaaccaacctcatgtaataaaattaggtgtattaatacgacccctacaattacaaaaggaaaagtaaaatgtaaactaaaaaaacgatttaaagttggattatctacagcaaatccaccccatagccaatcaacaatatctttacctattaaaggtattgcagaaaataaattagtaataacagttgcaccccaaaaactcattagtccccaaggtaaaacataacccataaatgcagtagccatcattaaaataaaaataattacacctgaacaccatagagcttctcttggagtaatataagaaccataatataaacctctaaaaatatgtacatatactacaataaaaaaaaaagaagcaccattagcatgtgtatatctaattaaccaaccattatttacatctctcataatatgttcaacactattaaaagctaaatcaatatgtggtgtataatgcattgctaaaaaaataccagttaaaatttgtactactaacataataccggctaacgaaccgaaaccaaaaaaataatttaaattaacaggggtaggataatctattaaatgattatttataactgcaaataatgattttttattccatctcataatatgaaatgaaaattaacctaaaaacaaaaataattaaaaacattatacatttatttttttatcccaaggattattaaaatcaaataatctatattgttgtgataaattaataggctcataaactattcttttttttaattcattataaaaaacttctaaaaaaccacttaatggaaaatctttacgtaaaggatgtccttcaaaaccataatcagttaaaattcttcttaaatccggatgatttaaaaaaaaaattccaaacatatcccaaatctctctttcacaccaatttgcagctttatatattttaataatagaatctacaggttgtaattcattaattgtaattttaatttttaaacgactattaaaacgaatacttaataaattataaataatttcaaagcgtttttctttattaatataatctacagcacaaatttcagataatactttaaattgactatttgtatgatttttaaaaaaaaataatataggaattaatttatttgtagaaatgttaatacataattcatttttatataatgtataatttattataggtaaaatttgtaataaatattgactaaatttttttaatactttcataaataaaaaataattataaatattaactataaatatttatatattaaaaaaataaataattttttttttaaaataatttatatatttttaattaaatacttatataacataaaaattataataaaaattaatttttattataatttacaggatttaattttaattaaaaagcaaataaaattaagaaagccatcattaaacagaataaagcaattgcttcagttaatgcgaaacctaaaatagcagttctcattaattcttgttgtaaagaaggatttcttgaaatacctataattaaagaaccaaaaacgttaccgataccaataccagcaccaattaatcctaaagtagctaatcctgcacctaaaaatttagaagcttgtaataacataaatgtattatcaaaaatttttttattatttaaaatatcttatcttaaagaatatattttttaaaatatttaattaatgtattttttatattatacaaatacatactacttttatatattaatttttttttaattaattttcaatttttttaccatgtactaaagtaacatacacaatataaaaaaaaaaaagagctgaaaaaaatgaaatataagaaccaaaactacttacagcattccaaccactcattgcatcaggaaaatctggaattcttctaggcataccagctaaacctaaaaaatgcattgggaaaaaagttatatttactccaataaagaataaccaaaaatgaatttgacctaaaacttctggatatctacgacctgaaatttttccaatccaaaaataaaatccagtaaaaataccaaaaacagcacccatagataatacataatgaaaatgtcctacaatataataagtatcatgtaaagcaatatctaaacctgaattagacataactacaccagttactccacccataacaaataataagataaatcctaaagtaaataataaaggtgtttcaaattttaaagaacctccccataaagttgctaaccaactaaaaattttaataccagtaggtacagcaataatcatagtagctgcggaaaaataagctctagtatctacatctaaaccaacagtaaacatatgatgtgcccatacaattgaacctaataaaccaatagataacatagcataaaccattcctaaataaccaaatacattttttttagcaaaagctgcagaaacttgactaataataccaaaagcaggtaaaattaaaatataaacttctggatgaccaaaaaaccaaaataaatgttgatataatactggatctcctccaccagaaggatcataaaaagaagtatttaaatttctatcagttaataacatagtaattgctccagctaatacaggtaaagttaataataaaagaaaagctgtaattaatacagaccaaacaaataaaggtaatctatgaaaacttaaaccaggagctctcatattataaatagttgaaataaaattaatagcacctaataatgatgaaatacctgttaaatgtaaactaaaaatagctaaatctacagaaggtcctgagtgtgcttgtacacttgataatggtggataaactgtccaaccagtaccagcaccagattcaacaatagcagatgaaactaataataataaagctggtggtaataaccaaaaactaatattattcatacgaggaaaagccatatcgggtgcaccaatcattaaaggaacaaaccaattaccaaaaccaccaattaaagcaggcataactaaaaagaaaaccataataaaagcatgtgcagtaacaacaacattatataattgatgatttcccataaaaatttgattaccaggttgtgctaattccattctaattaaaagagataatgttgtaccaacaacaccagcaaaagcactaaaaattaaatataaagtcccaatatctttatgatttgttgaaaaaagccatcttgttgaccatttatttatattttgaaaattcattttttttaatattttttttttaatttattttaaatgcaaaattatatattttatttttaaattaaaaaaagcgttggtttttttaattttaatttttttattattttttaaaaaattgtttaattttattaattacttgtttaatatcagtaaataataataatgttaaaaagattataccaatgattttaaatatcataagatttttttttaattatatattaaaatcaaaattgattttattttttaaccaagttaaataatcttctaatgaaacagcttctacaacaataggcataaatccatgatttactccacaaatttcactacattgtccataaaaaacaccttctcttttaataaacattgatgtttgatttaaacgacctggacatgcatctaatttaatacctaatgaaggtatagcccaagaatgtaaaacatctgaagcagtaattaatactctaatatgactattagttggaactactacacgattatctacttctaaaactctaaattgacctattgctaaatcatcttcttgtatcatataactatcaaaaattaaaggttcatctgaaaattctaaattatcagaatattcataactccaataccattgactaccaattacttttaaagtaataattggatcaattacttcatccattgaatataataaagcaaaagaaggaattgcaacagttaataagattaaagcaggaattgaagtccaaataatttcaatagtagcaccatatacaatagttgatgggattttattttttttttcatcaaaaagagtaataactctaaataacatccaacaaacaaatacagtaatggtaattaaaaaaaacattaaatcatgatgaaaattaataataccttccataactggagttgctggatcttgaaaacctaattgccaaggttctgccatatctaaaaaagtaaatttattatttatataatttgttattgtcataatattgttgaaatttattatttattttttaatatatacaaaattaatttatttttgaatttcaaatattcaaaaaataaatataaaatatttaaaaaatattttttaaatatattcttttcttatagagattatcaaagaagggatttgaacccttaatgcgttaaagctttacatcctaagtgtaacgtgtttaccaatttcaccactttgataataaataaatacctactattggacttgaaccaataacctttgaatgggaacagattttaaatctatcgtgtttaccaatttcaccaagtaggctataatattatatgaaaaaaaataaaataataacttatttacaattacatttatttgaattaaaatataatttttttattcttttaatcacttttttttatcttttcttaatttcttattatttttcagatcaattaatatatttattagttaataatttacttaatcaaaatatgttaaaatattttatctttacaaatattactgaaatttttattactaatatttttatagcaatttttatatcaagttttttaataattcaattaagtattttattaatttggttttttttatcaaaaggtttatataaatttgaaaatttaatttttattaaattttatagtttatttataatttttaatttatttataataaatttaatttttacaaatattattccacatatttggaattttttattaaatttaaatttttcaaatttatatcttttaactatttattttgaaccaaaaattaataattatttttattttattttttcatcatttatttatatatttataatattaatttatttttttttattattctttttaatatttaataatatttttaaaataaaaataattattaatttaagaaaatttttttatttaaaaataatattattaagtgctttaattacaccaccagatatattaaattttttattaatttattttttatttatttttatttttgaaatatttatatatattttattatatataaataaatataatttaaattaattaaactattttatttataaaatttaatttatttttatttaaattaatatttatatctgtaataatttttgtttctttaaaaatttttaaatttaattgataattttttatatacttaatagatgttatttttaaagaagatccatttgttaaaataattttatttttataggtgaaaaattttttatttttattcataatttataatttattttttggctagataacataaaggtaatgtaaaggactgcaaatcctttaatgacggttcaaatccgtctctagctttttaaaggatagagtgggattcgaacccacggtatttttacatacttcagttttcaagactgacaccttaaaccactcgatcacctatccggattaaaaattttatatttgtaaattaaaattaacgtcttttttgtttttttaatctacaaccattaaaaggttttgttgttttatctaaaagatattttattttaatatttttttgttttaaattttttaaaacattatatctacctaaacctgtaccatgtaaaaaaatttttaattttttaattttttttaattgaatatatttattaattttataaacaattaattgaacattatatggtgtattttttttaaatctagttttttttaatgatttagttgaccattgttttaaaagatttcctgtaggagttgttaaacttataatagtattttttaaactagcagtaatatgtaaattagttaaaattaaaggatttttttgttttaaatttttttttattttatatttatttttaaaattatatttaaatttttttttattcatataatattatttttttttttttttttgtaccttaaatggacgtttattacgtgaaatacgtttttgaataaaaattttttttaattttttagacgtttttgcatttgtatgtgtacgttgtcctctaacaggtaatccttgactttgtctaattccacgattacttttaatttctactaattcatttaatctttcagttttatatttttttaaaagttgttcaacctttaaatttttattaatataattaataagtcggtttacgtggttgtttttaagtttattaagggtgatttgaggattaattcctatatttttacaaattttcttagattgaaattcattaataccgtataatatagttaatgaatataaaatactttttgaatctgaaattgttttattaaaaatatataacataatagattttatctatataccatataaaatgatagaaaaaaaaataaatcccataacaccctcacaacgtcaaacatttttattaaaaaaaaataatttaactcgaatttttaaaattaaatctttaacaaaaggttttcaacgtgctaatggtaaaaataatcaaggtaaaataactgtaagacatcgcggtggaggacataagcgcttatatagaattattaattttaatagatctaaaaatatagaaggttatgtaattaaaattttatatgatcctaatcgttctgcaaatattgcttatattaaaaaagatttaaaatcatatttaattttagcaccagaaggtttaaaaattaatcaatatattaaaagttcacctaatgccgaattaaaagtaggtaatgctttacctttacaaaatataccaattggaagtttaatacataatataagtttatatcctcaatcaagagggaaattaataagaagtgctggtacttctgcacaattaattcaaaaaattaataataaatatgctagaattcgtttaaattctggtgaattaaaattaatattattaacttgttatgctacattaggtattgtatctaatataaatcataaaaaaattaaattaggtaaagctggacgttcacgttggttaaatagaagaccttctgtacgtggtgtagcaaaaaatcctgttgatcacccacatggtggtggtgaaggtaaaacaagtggtggaagaccttctgtaacacctcaaggtaaaataactaaaggaaaacctacacgtagtaaaaaaaaaaaaaaattaattattcaataaattatgtctagaagtaaatataaaggtccattttttaaagttaatttattaaaaaaaaaacaatggatgaaaataactaataaaaatttaacaatattacccgaatatagtaatcattctgtaagtgtttataatggtaaaatctttattaatttagaaataaatgataaaatgattggctttaaatttggtgaatttattaatacacgaaaaaaacatatatataaaaaaaaaaaataaattatgggtcaaaaaattataccaattagtttaagattaaaaaaaaaaaaaaattggaattcaaaatggattgttaataataatgaatattctaatttattacattttgatttagaaattaaaaaatattttgaaaatatttttaattataaaaatttaaaattaatagatataaatatagtaaaaacatcaaataatattaatgtatatatttatgtacaaaaaaatgcaaaaaaatattataaattatcttataataaaattataaattatttaaatttatattatcctaataataatattaaattatttattaaaaatgttcaattttttgaatttattcaattacgaaaaaatttaaaaaaaatttttgataaaataaaaaaaaaaaatagaattaataaaaatattaaaaaaatgatttataattttagttatgccttttatactaaaaatattaatataataacattttatattagacaaacattagaaagaaaaaaaacacataaaaaatttataaataatattgataatatgcttcaagaattttttaaaatgttttctaattttgtaggataccgtttacaatttaaaggtcgcttaaataaatcaaaacgtaaaaaaaaaatggtatttcaaaaaggtaaaattccattaaatacattagaatatgatataaaatatcattttaatgaatttaaaactccatcaggtatttgtagtattaaattatgggttttctttaaacctttaaaaatagcattaaatccaaaatttttaaaaaaacaaattaaattaaaaaaacaaaaaattaaaaaatcttaattatgttatttccaaaaaaaactaaatataaaaaacaatttaaaggtaaacttgtaggtaaaacaacaaaaggtaataatattatttatggtaaatatgcaattaaagttttagaggaaactcgtttaacttcaagacaaatagaagcaacccgtcgaataattattagaaaaatgaaaagattaggatttctttggattagagtttttcctgatatacctataacttcaaaacctacagaaaatcgtatgggtaaaggaaaaggtgctgtttctttttgggtagctaaagttaaaaaaggacaaattctgtatgaaattagtggtatttctttagaaaatgcaaaaaaagttttaaaagcaggttcaaataaattaccgattaaaacaaaatttatttataaataataaggcttatagtttaattggttagagcataccgctcataacggtatagttgtaggttcaagtcctactaggcctaattaaaaatttttattttaaatgataaaattaaaaaaacaaaaaattaataatttactaaattatcaaccatttttaaaaaataattatttaaagaaaaaaaaatttaaattaaaaaatattttatttgaaaatcaaattttatataataatttaaatttagaatcctatgtaattgaatttaataattataaaaatatttatttaccttttactttaataaagatagataaaatttcaacgattgctataaaatatgaaaatattatattatttaattatgatttaacttataatattttatatcaatttaataaaataatgtttcaaaatatttttaaaaaaaaaaataatgcgattaaaggtcgtttattaggtggaaattggaataataaaaaaatttttatttcaattttaggttttattttttctatgaaacctctaaatttaaataatgctttaaattataaaaaaaaattttattttaataaatataataaaaaaggattttataaaaaaaaaattaattctacacgattaattaattgttataaattaaaatatttaaattttcaagttaataatattaataatttaaatattttaaaaaaaacaaaaaaagagttttctagactttcatatattcaaactattattcaaaatcaaaaaatacataataatagttttaaaaaaaattaaaaataaaagtgttctttcaagtaaaatatatgttgaagaaataaatttttaaaattaaattatgccacaattcgatcaattttcattctttaatcaagtttcatggtttttattttttttttttaatttttatttttttgttacttatttttttttacctaaaatttgttataatttaaaatttagaaaaaaaaaaataatttttgataataaaaaaaaaaatcaaattaattttgaaaaaaatattattttttttttttttaataattcttataaaactttttgttctaattttgaattatttattactaaaaaattatcaatttataaaaaaaatcaagaaattaaaatacaaaaaactccaatttttaatatattattaaaacaaaaaattaatacatttttaaatcaaaaatttttattatttaaaaaaatttttattataataaattaatattttatttaaaaaataaaatattaatttattaataagtgtatagctcagttggtagagcaccggacttttaatccgatggtcttgggttcaagtcccaatacacttattggggatatatttcaactggtagaaagtatgttttgcaaatataaggttatcggttcgaatccgattatctccatatttatttttattaaatataattttatgcaaaaaaaaattaaaaaaaatattaaacaacgttatttatttaaaaattttgaaaaaaatagattaacgttaaaaattctttcaaaaaatttaaatattgaaaaagatttaagatggaaattacaacaaaaatggttttttttccatcaaaattcatcaattactagaattaaaaatttatgtgttttaactggacgttctaaaagtatttatcgtttatttaaaatttctagaattcaattacgtcaattagcatcaaaaggatttttacctggtgtttcaaaatataattggtaatttttattattatatgattataacagatactctttcaaatttattttcaaaaataaaaaacggttacttagcaaaaaaatcaaaaatagtacagcaaaaatcaaaacaaagtataaatattttaaatattttagttaaagaaggttttataaaaagttataaaataaattcaaaaaatcaattagatatttatttaaaatatagaaaaaataaagcagttattactgaaataaaacgtttatcgaaacctggaaaacgtttatatataaataataaagatttatatataaaaaaaaaaggattttatattatctcaacatctataggtattttaactgatttacaggctaaaaaattaaatgttggaggtgaattaatttgtaaaattttttaaaaattatgattaaaataataaaaaaagatattaaattaaaaaataagaatttttttaaaagtcctttaggaaatattcaatttttttttatagataaaactttttcttttccatcagatattaaaatttctaataaagatcaaacaattttttttaagacaactttaggttcattatcattaatatttaataataatatttttttttttataaaaaaaaataaattattattaaatattaatgtaaataaaaataaaaaaagtattttaaatttatataataaattaattaaaataaaaataaaaggtgttttacaaggctttaaaattagtttacttttaaaaggtataggttttaaagcttttattgaaaataataatttaatactaaaattagaatttagtcataatataataataccaattccatctaatattgaaattattaatcaaacaaatactttaatttttagtagtatagattatatttttttaaatcaatttgtacattatattaaaaatcataaaaaaactgaaccttataaaggaaaaggtttattattaaaaaatgaaaaaattttacaaaaagaaggaaaaaaaagtaaaaaataattaaatatgatacaaaaaaaaaaaaaaaaaaataataatattttattaaatttattatttaaatcaaaaaatatgtatggagaatcaataactcatacaaataaagaattattgccttttatatatggaagtcgacatgattatactataattaatttaaaagatgtttcattttttttaaaacgtatttttaaattaataaaatatacaatacaaaaaaatgaaaaaattttaataataggaaataatgatgaagttaaatttttatttacatcacattttgtaaaaagaaatcctaatattattttttttaataaagaatggataaatggttttataactaataaaattatgaatacatattttaataaagtaattctttttttattaaaagaaaatgatataaaattaattttaataattaaaagttctataaaagatacttttttaaatcaagaactttctactttaaaaataccaactatttcattaataaacacaagtcaaactataaaaaatatagattatcctatagtaacaaattctagaaatattcaatcaatatatactttaatgtatttattacgtaaaatattttaataaataatatgaataaattaaaaccaagaaataaaatatgttttcaaaataataaaaacatacataaaaatttaaatttattaaaattaaaatcaaaaaaatggaatttatttaaaaaaaaattaagatatcgtaaagaaataaaacctgaaaaacgaaaaaaattttttcaaaaaagattatttgaaaaacaacaatttagaaatttttatggatgtattcatgaatatcaattaaaaaatttatttcaaaaattatctaaaaaaaataataaaataaatatatttaaaaaatttgttattttattagaaagtcgtttagatataaatcttgttagattaaaattagtaaaaacaatttttcaagcaaaacaattaattaatcataaaaaaattaaagttaataataaaattattagtaaacctaattttttattacaaaaaggtgatattattcatattattaaataaatatgcaaaaaaaaaaaaaaaattattataaaaataaaaaatttactaaacaacattttaatcaaaaaaataataaatatccttattctttaaaaaaaaaaaattattataaaaataaaaatagtatttattatcttttaggtgaaaaaaaaccagctaaacctttaatgacttcatatttacatagaaataaaaaaataaaaacaggtatttttttaaaaaaacctatttttaaagatattttatatcctttttatttaaatttaaaattaattaatgaatatttaaaaaaaaaataaaaatttaaaccatttaaatggttta
>Phytophthora agathidicida culture NZFS:3118 mitochondrion, complete genome [TPA_asm:BK014402]
agtactaataataaaagcattaagtggatgccttggcattaatttaatttttaggacgtaaaaaatgcgaaaagctgtattaaataatactttattttgaaatatagatttcctaaagaaaactttttctttgtgaaaattttaaaagcagtgaattgaaatatctaagtaactgtctaaaaaaatcaaacgagattccgttagtaatgacgaatgaacatggaaattaggtttataaaaataaaaaaaattatttgaaaaattttgaaaaatttacttaaaaaggtgaaagtcctgtaaaatatttattatttttatattagtaaaaagaggtatgtgtaatcttttttgaatattggggaaccaccctcaaaaccttttaaaaattaatgatcgatagtgaacaagtactgtaaaggaaaggtgaaaaagaacttttgagtttgaaataattctgaaacttaatgttaataatcaattgaaacttttttaaaaagtgacagtgtaccttttgcataatgggccagcaagtttatttttatagcaagcttaatttaataaagtaggcgtagataaatcaagttttaaaaagctttttagttatataaataagacccgaaactgagtgatctaaccatgaacagattgaaaaataggtaaaactatttggaggatcgaactcacatatgtggcaaaatatggagatgatttgtggttaggagtgaaaggctaatcaaactcagagatagctggttttccgcgaaatctattgaagtagagcatttaaaatctttttttggggtagagcactcattgagctagggggcgtaaaaacttactgaattcttggaaactccgaatacaaaaaaacgtaatttaaatagacagacattaggcgctaaggtctattgtcaagagggaaacagcccagattgatcgctaaggtctctaaataatattctaagtgaaaaaggaagtgaaaaaataattacaaccagtaggtaggcttggaagcagccatcctttaaagaaagcgtaatagctcattggtctagtttttttgcgcctaaaatgtatcgagacttaagaaatttaccgaagcggcaagttttattttatataaaacggtagcggaacattctgtatgttaataaagatatattgtaaaatatgttgaagatatcagaaaagaaaatgctggcattagtaacaaaaaataacgtttaaaaatcgttatcaccgtaaatccaagggtttctatgttaaaatgtattgcatagagtgaaacggcccctaagaaagatttgacgaaagcaaattttgatgggataatttttaaattaaatttttttaaaaaagtgacaaaaattttaaatttttcaggaaataacttttttaactaaaaaaccgtaccctaaaccgacacaggtggataggtcgagtagactaaggtgaatgagagaactatattgaaggaactcggcaaaatgactttgtaacttcgggataaaaagtacctatttatttaaatttttaaataagtaggtgtcacaaaatagggggttgcgactgtttaataaaaacttaggactctgctaaatggtaacatgatgtatagggtctgacacctgcccggtgctggaagataaaaaggagatgtttgcgcattaaatggaagtcccagtaaacggcggccgtaactctgacggtcctaaggtagcgaaattccttgtcgggtaagttccgacctgcatgaatggtgtaacgacatccccgctgtctccaatatagactcagtgaatttgaattatccgtgaagatgcggattttctatagttagacggaaagaccccgtgaacctttactacatctttatattgttattttatctaatatgtgtagcataagtggtaattttttagacctttacgctagtaaattgtttaaatatccttgaaataccactcttattaaaataaataactaatattttttttttaatagacattgtatggttggtagtttgactggggcggtcacctcctaaagagtaacggaggtgtacaaaggtaagctcaaattggataatagtatcaattgtagagcataatggtaaaagcttgcttgactgtaagatagacatatcaaacagggacgaaagtcggtcatagtgatccgataattctttgtggaaagattatcgctcaacggataaaaggtactccggggataacaggctgatgactcctaagagctcctatcgacggagtcgtttggcacctcgatgtcgactcatcacatcctggagctgaagaaggttccaagggttcggctgttcgccgattaaagtggtacgtgagttgggtttagaacgtcgtgagacagtttggttcctatcttctatagatattttgaaaaatgaaagaatctaactctagtacgagaggaccgagaagggtaaatctctggtgtatcggttgttgaaaggcattgccgagtagctaaatttattttggataattactgaaagcatataagtaagaaaccattcttaaaaatttttcatataaaaactgtaaaagatgattacattgataggttttaagtgtaagtattgtaaaatatttagcttaaaaatactaaaagttttaaaaattaaaatataattatttctttgtagctcaacggtagagcaaatggctgttaaccattaggttgtaggttcaaatcctatcaaagaagttttatattttaggtcgaatagccaagttaggtttaaggcagtagtttgctaaactatcagttaatttattaactcgtgggttcgaatcccacttcgacttattttattagatattaataggatgatgtagtttaatggtagagcgtgggaatcataatcctaatgttgtaggttcaaatcctaccatcattattattcaaatattatttttttttaaacggaaggtagcatagtttggctaatgcatctgttttgggaacagaagatcaaaggttcaaatccttttcttccgaaaattagtaataagatgagatagagtaataggttaacttatcaggctcataatctgaagatgtaggttcaagtcctactctcatcattttcattataataaaataatctatgattcaaattcaaactaaattaaaagtaaatgataatagtggtattaaaataggacaatgtataaaaatttataaaaaaaaagttggaaaaattggtgataccattttaatttctgcaaaaaaattacgtctaaatcaaaaaaaaaaaattaaaatagttaaaggtgatttatttaaagcatttattattcatacaacatatcaaaaaaaaagtactataggtaatataataaaatttgataaaaattgtataattattttaaataatcagaataaacctttaggtacacgtatatttggtccaattacatctgaatttcgaaaacaaaaaaattttaaaatattatcattagcttcaaatattttataaaaatctatggaaaaaaatttacaaaatcattatcaaaatgttactatctacgatcttttaacaaaattaaattttaaaaatatatttaaaattcctaaaataactaaaatttgtttaaatattggttttaaaaaagcaaatattgaaaaaaaaaaattaattaatataattttactgttaaaattaataacaaatcaaaaacccatgataactaaatcaaaaaaaaataatatttttttaaaaattaaaaaaaattcaattataggttgtaaaattactttaagaaaaaaaaatatttttaattttttagaaaaaattttaatttttattttaccaaatataaattatttaaattttaatcttaaaaataaaaatatttttaattttcaaattcaaaatattttacatttttttgaattaaaaactgaatttttaaaatttaaaaatattcctccaatagatgtatctattcatacaaatgcaaaaaataataatgaattatttttattattaaattcactttttattataaaaaaataaaatattattgcaaaaatagctcaatggtagagtataaccttgccaaggttaatgttgagggttcgagtccctttttttgcttatacttataaatggactcaaaggcagtatttgatatttccatttattatttattaatttttaattaataaaaaagggaataataatagaattgacatttatttgtgattatagattaataggtaaatcctttatcttccaagtaaatattgtgggttcgagtcccactaatcacattttaattaaatataaatatgatataataaaggagaaatggctgagtggttaaaagcggcagactgtaaatttgttgaagtaatttctacgtaggttcaaatcctactttctccaataaatttaattactattgtataaatataaaattaatttaattaaaaattttgtttttaatatttataaaaaaacaaaaaaatttaatcctttaagacaatataagataaaaattaatataagaatgttaattttataaaatttattaatatttgttattttaaaaattaatattaaatacttaatatcaaaaattaaatagagtttgatcctggctcagaataaatgctatcggtatgcttaacacatgcaagtcgaatgtttctaaaacatggcgaacgggtgagtaacacgtgaattatctaccttttaattcagaataattatttttataaaaatactgaataaataaattaaagtttttaacgttaaaagatgagtttgcgtaagattatggtagttggtagtttaaaagactaccaagcctattatctttagctggtttgaaagaatgatcagccacattgggactgagacacggcccaaacttttttaaaggcagcagtggggaattttggacaatgagcgaaagcttgatccagcaataccgagtgagtgatgacggctaattaggttgtaaagctctttcattaaggaggaaaatgacagtacttaaaaaagaagttccggctaatacccgtgccagcagccgcggtaatacgggaggagcgagcattattcggaatgattaggcgtaaagggtttgtaggtggttttttaagttgaaaaaaacaaattaaagctcaactttatatattttttcaaaactgataaactagagtataaatagaggataatggaatttctattggagtgataaaatacgttgataatagaaggaagatctatggcgaaggcaattatctgggtatatactgacactgagaaacgaaagcttgggtagcgaacgggattagataccccggtagtccatgctgtaaacgatgagtgctaatatttagaatttttagatataacagctaacgcgttaagcactccgcctgaaaagtataatcgcaagattgaaattcaaaggaattgacgggagtctacacaagcggtggagcatgtggtttaattcgataatacgcgcagaaccttaccaactcttgctaatttttatataaaattttatataaaaaacaggcgttgcatggctgtcgtcagctcgtgttgtgaaatgtttggttaaatcctttaacgagcgcaacccctatcgttatttgctaatttattaaaaacaaataaaagtactctaatgaaaatattaatgataggttaatggaaggtggggatgacgtcaagtcttcatggcccttatgagttgggctacacacgtgctacaatgataatcacaatgagaagcaataataataaaagttggagcaaatctttaaaaattatcttagttcggattaagggctgcaactcgcccttatgaagttggaatcgctagtaatcgcagaacagcatgctgcggtgaatatgttactggactttgtacacaccgcccgtcacatcagggaagttgattatttttaaaatgatttttaattatttaattttattaaataactttttaattaaaatagtttataatttatattaaataaattaaaatccctaaaaagtaattagtaactttgatgaagtcgtaacaaggtagtcgtaggggaacctgtgtctggaagagatctttaaacattcttaaattaattttaaaagtcttaggaaaatagtttaattggtaaaatcatagtctccaaaattattgttatgggttcaagtcccatttttcctgttttaatttatataaaatattataaatcaaaaaaattttataaaatctgaaattaattaaattcaagttataaaaataaaattttatttaaaatactttttaacaaaagggaatttaaatttagatttataatattttataatgtatgactataatacaataaccggaattatgaaaaaaaaaaaaatatatatctttttagtgaaaataaattcaaattttatttaatttttatcatattaaaaatgattgacatatatattaacaatataaaattaaaagttaataaaaatttaacagtattacaggcttgtaataattttaaaatcgaaattcctaaattttgttttcaagaaaatttacaaattgccggtaattgtagaatgtgtttagttgaaattgaaaattcacctaaaccagtagcttcatgtgctatgcctttaatgactaatatgaaaatttttacagatacacctttagttcaaaaagcacgtgaaagtgtattagagtttcttttaataaatcatccattagattgtcctatttgtgatcaagcttctgaatgtgatttacaagatcaaactatgatttttggttcagatcgtagtcgttttttttttaaaaaacgtagtgtagaagataaatattgtggtccttttattaaaactattatgactagatgtattcattgtacacgttgtgttcgttttgcaaatgaaatttgtggaattgatgatttaggtactacaggtcgtggtaataaaacagaaattaatttttattatccgaaaatttttaattcagaattttctggtaatttagttgatttatgtccagtaggagctttaacttcaaaaccttatacatttaaagcacgttcttgggaattaaaaaaaaaagaaggtattgatattttagatggtataggttcaaatataaaaattgatatttttaataatgaaattgttcgtattttacctaaaactaattttaatattaataaagaatggatatcaaataaaacacgatatttttttgatagtttaaaatatcaaagattaaaatatcctttattaaaagataatgaaaataattttcataaaatttcatggttagatgctttaaatttaattaatcaaaaattaataactacagatagtactaaaattaaaagtattattggtgatttaactgatttagaatcactttttttattaaaaaaaaatttaaataaattaggaatttcaaatataatttatgaacgttttttaaataatcaaaatataaaaattaattcagatttaacttcaaattttttatttaataatacattaaaatcaattgaagaatctgatctttgtttaataattggtagtgatattcgtaaagaaggttctattttaaatattcatttaattaatcgtttaaaaaaaggaaattttaaagtagcttatattggtaataaaatagattttacttattcaataaaacatttaggtttaacttttttaactttaatagatattattgtaggaaaacattctttttgtaaagatttaaaaaaatcaaaaaaacctttaattattattggtgaaaatattataaatcaaaaaaatggtttttttttattatcaaaattaaaaaatttatcatttttaaataataatatcaatttttttaattctcaaacttctttaattaatttttttgaaattactttttcaaaaacacaacaaaatttatctaataattcaaaattatattatttgtttaatacaaatttacaagataaattaaaaatatctaaaaataattttattatttatcaaggacatcattttacaaaagatgcacaaaattcaaatttaattttacctggattaacttttttagaaaaaaatggaatgtatataaatttagaaggttttattcaaaaaaatgaacaaattttaaatttaaatactgaacaacgaaaagattctattatttatagaaatatttataaatttttaataaataaaaatcaatcaaaattaaattcttttttaaagcttcaagatattttaccttatttattaaaaaaaaaaataaaaattattaataattttagttttaataaaaaatatttaaaaattaatattaattttttaaattcattaattaaaaataattattatacaaatatattagaacaatattcaaaaatattaattaattctaataaaattataaaaaatcaatcaaaatcattatgatatacacaattttaaaatttttaattttagtattacctttattaattgctgtggcttattttactttagttgaacgtaaagtattagcttctattcaaagaagaagaggacctaatgttgtaggtactttcggattattacaacctttagctgatggtcttaaattatttgtaaaagagactgttttacctagtaatgctgatgtaattttatttatatttgcacctattttagctttttttttaagtttattaagttggactgtaatacctttaggatttggtatgttttttactgaattaaatataggtattttatatttattagcaatttcatcattaggtgtttatggtattattattggtggttggtcaagtaattctaaatattcatttttaggtgcattaagatcaactgcacaaatgatttcatatgaattaactattggattttcaattctttcagtaattgtttgtgctaaatctttaaatttaatttcaatagttttagcacaaaaaactgtttggtattgttttcctctttttcctattttcttaattttttttatagcatgtttagctgaaactaatcgacatccctttgatttacctgaagctgaagctgaattagtttcaggatataatgttgaatattctgctatgggtttcgcattattttttttaggcgaatatgctaatatgttattaatgagtagtttaattactattttatttttaggtggttggttagctccttttccttttagtattaaatttattaattttttaccaggatctttttggtttagtattaaaatatgtttttttgttgttttatttgtagtggctcgagctgttttacctagatatcgttatgatcaattaatgcgtttaggttggaaagtatttttaccttttaccttaagttggtttttatatactgcaagtattttaataagttttaattggttaatttaattatgagtattttaaatcattttatttttactttttttttattttgtctaggtttatttggtataattttaaatagacaaaatattataattattttaatgtctattgaattattattattatcaattaatttaaattttatttattttgcagttttaattgatgatataataggtcaagttttttcattattaattttaacagtagcagcggcagaatctgctattggattagctattatgattgttttctttaaattatatggagatatatcaatttataaaattaatttattatctttataataaattaattaatttcagtataactataatatatatatatattaaaaataaaactatttacaacctcttggattcgaaccaagattttaaagcttagaaggctaatactctaccaattaagttaaggttgttttagttttattttatttagaatgtacattaaaaatagcttttaatgaatttcttgaaagttgtttataaatattttgttttaaaattttttttttttcttttttagttaaagttactgcacctattaaagctattaataatataataccagctgctaaaaaaaaaaaagcataataactgtataaaatttgtcctattgtttcaatatttgtgattatatctaattgatatataaaattctttaaaaaaggttttacatcaacaaatatttcaaaagtacctttcatactatcgtgaaagaaaaataaagtatttacttcttgattaaaaaaagaattattaattaaatgataatatgatgtgaaaactttactaaacattataaatgtttctaagaaaaaaataaaactaattaaaaaaataataggtaaataaccaaaattattatttattttatttttatcaattaaaacattaatatctaacatcataattacaaataaaaataatacagtaattgctcctacatatataataattaacattattgataaaaattcaatttctgaaattaataataatcctgttgaatttgtaaaaactaatattaaaaaaaatgcagaatatattgtatttgtagaatatattacaaaaatagctgaagttaaagctatagttgaaaaagtataaaaaaaaattgtttcaaaatccataattaatatatgtaaattatataaatttattattattatatcttaaaagatatatatattttattatttttatttaattaataaaaaaataaataaaaataataaaataataataacattaaaataataaataatagaaaaaaaaataatatttattaaaaaaatagtactaattaacattaataatgaataatgataaatataaccagtttgtaataaaattattctttgacttaaaaaagtaaaaatagttgttaaaccataaggaccacacatttcaattaaacctttatcaatcattttatatgtaacattataaccaatttgtaaaatatattgattaataaattcataataaattttatcaaaataccattttctatttaaaaaattataaaaataaagaccatattctgaaatttttaaattatataaaaatttaaatttaaaaaaatataaataaaaagcaccgaataaaccacaaaaacttaaaataacaggtaatattttaaaaaatgttggtaaaaattcagcatcaatcatttgattatttaatggatttatataaatagaattattccaaaaattagaacctaatccaacaaacatatctttagaaatataaccaataaaaatactaccaaaagctaataatcctagaggaattcccatttctaatggcacatcatgtgcatttttaataatatttttataagcatttgtttcacttaaaaaagcaaaaaataataaacgagttgaataaaaagctgtaaaaaaagcaccaatagtacctaaccaataagcaaaatgacctgtttcactaaaacttacaaaagctacttctaatattaaatctttagaataaaatcctgttaaaaaaggaaaacccattaaagataatgaacctattaaaaacattatataagtaaagggtaatatacgtcttaaacctcccatttttctaatatcttgttcatcacccatagcatgaattactgcacctgaacataagaataataatgctttaaaatatgcatgatttgataaatgaaaaatagctaaaggataatttgataaaccacaagcaaaaaacatataacctaattgactacaagtagaataagcaactatttttttaaaatcattttgtactaatccaacagtacttgcaaaaaaagctgttgacgcacctataatagtaataacttttaaagaaaacattgaatattcaaacattggggaacatcttgctgttaagtatacacctgcagttaccatggtagctgcatgaattaaagcagaaacaggtgtaggaccttccattgcatctggtaaccataaatgaaaaaaaatttgagcagatttacccatagctccaataaaaattaaaatacaagctacatcaacaatacttaaaatataattaaaaaaaataaatttaaaatctttaactatagaaatagcagcaaatgtactaaaatattctatagttctaatattataaaaaattgttaatacacctaataataaaattaaatcactaattctatttactaacatagctttaattgcagctttattagcttgtaaacgtgtaaaccaaaaattaattaataaataagaacaaaaaccaacaccttcccatccaacaaacatttgcataaaattatcaccagtaactaaaataatcataaaaaaagtaaataatgataagtaagacataaatctagataaatgtggatcatgtgccatatattgtgaagaatataaatgaactaatgttgaaatacttgttacaacaacaagcattatcatagttaaactatcaaataaaaaacaccaattacaattaaataaaccactattaatccaatttgaaatataaataatgtattcatattcatttgtaattgaattataaataataattaatgaaaaaagacaacttaaaaaagttgttaatgtagttataaatacagaacctttacgtccaatataaaaaccaaatagtccagctgctactgaacctaaaaaaggtaaaaaaattaaagttaataataacatattagaataaaataaataagaaatatttatacttagttaaatatttctacttaaataataaataatttttttttttttataataaaaaaaattatataaatataaattaatataatatataataaataatttaaaattatttattatatatttatttagtaataaaattattagtaaaatcaattgctaatgtatttaattttttgtctaattctttagaaatttcttttttagttaaaatttcttctaaaatatcagaataattagttttaataaaatttaaccaattattttcaaaaattgaaactttatctacagcaattttatctaagaaaccacgtactcctaaataaataattacaatttgatcttcaacagataaaggtatatttaatccttgttttaacatttctgttaatctaactcctctatttaattgttgttgagttgttgcatctaaatctgaaccaaattgagcaaaagcttgtacttctctaaattgtgctaattctaatttcatagtaccagcaatttgtttcatagctttaatttgagctgaagaaccaacacggcttacagataaacctacactaattgcaggtctttgaccttcattaaataattcagtttctaagaaaatttgtccatcagtaatagaaataacattagttggaatataagcagaaacatcaccagcttgagtttcaataataggtaaagcagttaatgaaccaccaccaatttttctattcattttagcagctctttctaataaacgagagtgtaagtaaaatacatcacctgggtaagcttctctacctggaggtcttcttaataataatgacatttgtctataagctacagcttgttttgataaatcatcataaaaaattacagcatgtttaccattatctctaaaatattcacctaaagcacaacctgtataaggtgctaaatattgtaaaggtgctgaatctgaagctgttgctgctacaataacagaaaaaaacattgcatttttttcttctaaagttttagttaattcagcaatagttgatcttttttgacctacacctacataaatacaatataattgattatttgtatctttttttaaatgaggttctctttgattaattattgtatctatagcaatagaagttttacctgtttgtctatcaccaataattaactctctttgaccacgaccaataggaattaaactatctacagcttttaaacctgtttgtacaggttctttaacactttctctaggcataatacctggagctttaacttcaactctactttctaatttactattaatttgacctttaccatcaattggttgtcctaaagcatcaactactctacctaatacttcaggtcctacaggtacactaacaatagatccagttcttcttacaaagttaccttcttgaatttctctatcattactaaaaacaacaacaccaactacgtcaggttctaagtttaaagccatacctttaatattaccattattaaattcaaccatttcaccagcttgaatttgagttaaaccgtaacatctagcaataccatcactcattgaaagaacaatacctgtttcttgtaaacttttttcatctttatattttttaatatttgattccagtatatatgataattcaatagccatataaaggttattaaattatcatattaaaaaataataataaaattattattttttttaaaaatatattaaatatatattttttaccctttacgagaattgaactcgtatctttgccgtgaaaaggcaatgtcctaaccattagactaaaagggcttatttttattaaataaaataatttatttaataaaaataagaaaaatcaatatgtattaaaattttagatacactttcatgcatacaactttcaaaaattttaggatataaacctaataaaaaaatatttataattaaaattaaatgtattaaaaattcacgataagttaaatcataataaatttttaaataaatattttgaatattaccatagcatattctattataaaataataaagaataaataccacctaaaaacattccaattgttgcaaaaatagctgttgtagtattatcttcaaaaactcctgttaaaataagaatttcaccaacaaaactacttgaacctggaatagacatattcgctaatacataaataaataatgcaatacaaaataatggcattgtatgtgctaaacctccataataattaataaaacatgtatgatatcgatcatataaacatccaattgaaaaaaataaaccactagaaactaatccatgactaatcatttgaatgatactaccttctaaaccttgaatagttaaagaaaaaatacctaaaataataaaattcatatgagcaactgatgcataagcaataatacgttttaaatttgtttgtcgaatagctgttaaagaagcataaataactgatattaaacataatactaaaatatatggtgtaaaatataaagtagctttaggaaataaaggaactaaaaatctaatcataccatatgatcctaattttaataaaatacctgctaataatacagaacctgcagtaggtgcttcaacatgtgcttcaggtaaccaaacatgaaaaggtaacattggaactttaacagcaaatgataaaaaaaaagctaaaaaatataatttttcatatgaaaaattaaaattactataatataatatttgataatcagtagtacctacagttaaaaataaatgaataattgcaataaacatgaataatgaacctgctaaagtatacataaaaaataaataagaagcttttattttacgctctcttgatccccaaataccaataattaaaaacattggaattaatacactttcaaagaaaatataaaaaataagtaaatctaatacactaaatgaaataattaaacaaaattctaaaataaaatataaaataaaatattctttaatatttttattaataatttcatagctaattaacatacatattggaatcaaaaatgttgttaaaattataaaaaataatgaaataccatcaagacctaaataaaaattaatattaaattgactaatccattctattttaaataaatattgaaaattagaagttgatttatcaaataaaatccataaaggtaatgacattaaaaaaatgaaaaaagacataaaaatactaaaatttttaataaatttttcatttttcgaaaaagataatataataaccgtaatcaatggtaaaataagtaaaaaaattaagataaacttattaaacataaaaaatttaattaaatagaaaaaaaaaaaggggcgaaaaatgggacttgaacccataacacttagacccacaatctaacactctacctttaagttataatcgcctttttaaatttttcttaaataatagataaaatttaaaaaaggttgaacaactaaattatttaatggcggataatttgtagataatatttgttttatttttaaactagaataaatattattttgaatatttaaataaattaattcaagttttttaaaattagttaaatttttaattaaatttaaatcattatttccataaattaataatatagaaccttgtccttttaattttgaaaaaatattagtagttaatttttgatttaatattaaagatttatattctaattttttaatatttttttttaaagatattatttcgttaatatttaaatcattataacgaaatatatatatatatttataagtttgtttaattttttgtaattggtttaatttatattttttaaaaaattttttttgcataatttttttttacttttatatttttattaataattaacgatcaatttcaccaaatacaacatctaaagtacctataattgttactacatcagcaatcatatgatttttagctataaaatctaaagcttgtaaatgtaaaaatcctggtgattttattttacatctataaggtttatttgttccatcagatactaaataaacaccatattctcctttaggtgcttcaataacagtataagtttcaccactatttacactaatattttcagaataatatttaaaatgatgtattaaagattccattgaatttttaatttgagttctatttggatttgtaatttttttatcatctaatttaataggaccatttggtattttattaagtacttgtaaaataattctaatagattgtcgcatttcttcaattctaattaaataacgatcataacaatcaccatttgtacctataggtatatcaaattctaattgatcataaatttcataaggttgagttttacgtaaatcccatgaaataccagatcctcttaacattacaccactaaatcctaaatttaaagcatctttagcagaaactacaccaatatcaactaatctttgtttccaaatacgattatccgttaacatttcttcaatttcatccaaacgtgtattaaattgttcacaaaaaatataaatatcatttaataaacctttaggtaaatcttgattaacacctccaggtctaaaataagcagcatgcatacgtgcaccggaaactctttcataaaattccattaatttttcacgttcttcaaatccccaaaaataaggtgtcattgctcctacatctaaagcatgacaacatacagctaataaatgatttaaaatacgtgttatttctgaaaataaaactcttatatattgagctcttaaaggaatatcacaatttaataatttttcaattgctaaaacataagcatgttcttgacacatcattgaaacataatctaatctatcaaaataaggtaaagcttgtaaataatttttatattctattaatttttcagtacctctatgtaataaacctatatgagaatcagctttttgaactacttctccatttaattctaaaattaaacgtaaaacaccatgagcagctggatgttgtggaccaaaatttatagaaaaatttttaattttttttaaaggcattattgctatatttttttttaattaaaaaaaaatatttataaattaattttttttataaatatatagcatatatagtaagtaaatattttttaaatatttatttctttttttacattatgatttttcaggaaatttttaataataattttgaaattattattcccgaattttttttaacaactattttattaattttattattatttggagttttttataaaaaaaatcaaaatactcaaaaaattttgattattaaaaatattactactataataatatatttattattaattcttttaatattaacattaaatataacaaatatttcaaataatatattaaatggtgtattaattattaataattttacacaatttattaaagtaattttaatattatcaacaattatttgttttttaatacaacaaaaatatttaatacaacaaaaaataaattcatatgaaattaatattttaatgttaatttcattattaggtttaatgttattagtatcttcaaaccattttattacgttatatttagcaatagaattacaaagtttaagtttttatatattaacatcaactcaaaaaaaatctatattatcaattgaagctggtttaaaatattttattttaggatcaattgcttcaggttttattttatttggttcatcaataatttatgctattacaggttctttaaattttaataatatatttttaatattatcaaatataaattttttagataatattaatttattaataagtttatcttatggattaatttttattttagttggtattttatttaaaataggtgctgcaccttttcatttttggttaccagatgtttatgaaggagctcctaataatatctcaagtttttttgctattgtacctaaaattgcttttattggtgtattaattcgtttattttttgatattttttttactatttcctatttttttgaaatatttttttatattatttcatttttttctatgttaataggtgcattatctgcattacaacaaaaaaaaataaaacgtttattagcttatagttcaataagtcatgtaggttttattttaataggatttacttcaaatatgttaaataatattccttttattttattatatgttattatttatattataacaagtattaatttatggacatcttatttatctttaaatataaatcataaacctattaaatatttaacagatttatcaaatatatattctattaataaattaattgctgtaattattattttaaatattttttcattagcgggtataccaccattagcgggattcttttcaaaattatttatatttttttctgctattaaaaataattattttagtttagtattttttggtattattataagtgttttaagttctttttattatttaaaaataataaaaattatttattttgaaaaaatattaagaaaaatgtatatttcacaaataaataaaatacaaagtataatattattaattaatactcaatttattttattcttatttatttttccaaatattatattagtaaatttaaataaaatttatttatatttattaatataatatttagtctggatagctcagttggttagagtaaaagactgaaaatctttgtgtcggtggttcaaatccacctccagacaatttttattattaaaaatatgtatcttttaagaataacttttaaatcatttcaaaaaataaatcaacttaaacaaaatttattaaaattaaaaaattttaataaattaaaaaatattcaaatacatggtatatttcaaacaaaaaataaaaataaaatttttactttattaagatcaccccatgtaaataaaaaatcacgtgaacattttatttataaaaattatacacctaaaatagatataaaatttaaaaatatttttcaattattaaattttttaattttaattaaaaaaatattatctgaaaattcattaatgaatattaaaattataaaaaaaaattaaagatatgcttatagcttaattggataaagcgttagattgcggatctataaaatgaaagttcgagtctttctaagcatatattttgaagtatagccaagtggtaaggcctccgtttttggtacggaaaatcaaaggttcgaatccttttacttcaaaagggcctataactcagttggttagagtatacgcctgataagtgtaaagtcagtagttcaaatctacttaggcccatagaataattagctcaattggtagagtatttcgtttacaccgaaaatgttagcggttcgagtccgttattattcaataataataaataatatgtcaacaattaatcaattatttttaaaaaaacaaaaacgtttagaaaaaaaaaaaagaaataagagtcctgctttaaaacaatgccctcaacgtaaaggtatttgtttaaaagtttataatacaactcctaaaaaacctaattctgctatgcgtaaagtagctaaagttcatttatcaagtaggtatacgataattacatatatacctggaattggacatactttacaagaacattctattgtattaattagaggaggtagagtaaaagatttacctggtgttaaatatcatgtaattcgtggtaaatatgatttattaggaatctattctagaaaaacatcaagatcaaaatatggaactaaaatacgaagagtataaaataaaaaaattatttataaatatgttattaaaaaaaggaaaaaaaacctgttctgaaaatatatttaaaaatattttaattaatttaaaaaaaactacaaaacaaaaacctaattttattttatttaaatcaattgataatttattaccaaaattaaaagcaataagtattcctaataaaaaaaaaaataaaaaaaaagatagatattttttaatgcttttaaatgaagataaacagattaaaaaatctatattatggttacttttaaatgcaaatttaaaaaatttaacaaatgaaataatacaaacttcaaaaaataaaagtaaaacaattaatacaaaaaaacaatattataaaaatattaaaaaattaaaatttaattttatttttgattaatatttattaattattaaatatataaaaaaaaaattatttatcattaaataattaattattacaaaatattcaattcttatgaaaaattattattatattaataaaaaaaatttacaaattgaaactacaactaatgattctaatatcgataaatttcaaaatgatttaaaatttttaaaagaaatttctaaaaatacacaaaatacacaaaatcatccttatcatttagtagatccaagtccatggccttttgttatttcatttggacttttttttttaacttttggtagtgctatgtattttcatggttatataggtagtaatcttttaactttaactggatttttaatggttattttaactatatatacatggtttcgtgatattgttagagaagcagtatatgaaggtcaacatactaaacaagtacaactaggtttaagaaatggaatgcttttatttatttttagtgaattattattctttgtaagctttttttgggcttttttccattcagctttagcaccaacacctgaaataggttcattatggcctccattaggtattgaaactgtaaatgcttggggtatacctttgttaaatactataattttattatcatctggtgcaacaattacttgggcacatcattcaattgtttttggtgatcgaaaaaatgctattttaagtttaattattacaattttattagcttttttctttactttaattcaagcctatgaatatattgaaagtactttttcaatttcagatagtatttatggtactacttttttcttattaacaggttttcacggtatacatgttattgtaggtactatatttattatagtaagtactattagattaattaatcatcattttacaaaacaacaccattttggttttgaagctgctgcttggtattggcattttgttgatgttgtttggttatttttatttgtagctgtttactggtggggaggtaattaattaaattttaaataataaattttatgtttagtcctttagaacaatttgaaattttacctatttttcaaataccttttgtatttactaatgcttctttaatattagtaataggtttagtttatttatatatttttacaaatataaaaactaaatttattccaacacgttttcaacaaatttttgaaatgatttttaatgttactattgaattaacttattcaagtataggaaaagctggtaaacattttgtttcattaatttttgttgtttttttttttattttattatgtaatttaataggaatggttccttatagttttactgtaactagtcatttaattattacttttactttagcattaactatttatataggttttaatataatcggaattaaaaaacataaattaaattttttaaatttattattacctagtggtgcaagtatagcattagttcctattttagtacctattgaattagtttcatatatttttagagtaattagtttacctgtacgattatttgcaaatatgatggcaggacatactttattaaaagtaattactggttttgcttggactatgttaaatgtaaatagttttatttttatggcacattttattccattaatcattattgtattattagtaggtttagaaattgctgtagctttaattcaagcttatgtatttactattttaacatgtatgtatataaatgatgctttaaatttacattaataaaaaaaaaaataaaaaaaaaattctttaaaggaaaaatagctcagttggttagagtggtagcttgtcacgctataggtcgcgggttcgagtctcgttttttccgtttaatgtattttttttttaattatcttataaatatgttattaaattattcaaatatttttatatttttaatattaagtttatttttatcaattttaattttcattttatcttttggtttaattaaacaaaaagatgatttagaaaagttaacagcttatgaatgtggatttaatccttatgatgatgctagaaaagtttttgatgtaaaattttatttagtagcaattctttttattatttttgatttagaagctgtttttgtttttccttgggttttaactttaagttcaaatttttcatggggtttttggactatgattgaatttttagttgaattagttataggttttatttatatttggtgtagtgatgctttagattggtaaaatatatatatataaataaaatttattgtttttatttttaaataataaaaattaataaatatttttttaataaatatttattaaaaaaatatttattaattttaatctccgtactatagttggtagtgctttttttaataatatgatttaataaaaaattataaattatattttgatataaaatataatttataattttaatttttattagtattattataacgtactaaataagcttcaaatttacctaaaaaaggtataattattataaaaaatacaaaataataaatcatacttataataccaatttcagtataaggatattcaactggacattgtccaacccaacctaataataaaaaagctaccactaataaccaataacaaactttaaaaataggtctaaaagctgtacttctaatttcagatgaatttgtaaaaggtatagttaataaaataactaaagaaccaaacatagctataaccccaccaattttattaggaattgatcttaaaattgcataaaaaggtaaaaaataccattcaggtacaatatgtaaaggagttttcattggattagcttcaatataattatctggatgacctaaagtgtttggataataaaaaataaaaataaaaaatattaaaaataataccattaaaccaaataaatcttttgtataaaaataagggtaaaaagggatattttctgtttttaaagtaatacctaaaggattatttgaaccaacctcatgtaataaaattaggtgtattaatacgacccctacaattacaaaaggaaaagtaaaatgtaaactaaaaaaacgatttaaagttggattatctacagcaaatccaccccatagccaatcaacaatatctttacctattaaaggtattgcagaaaataaattagtaataacagttgcaccccaaaaactcatttgtccccaaggtaaaacataacccataaatgcagtagccatcattaaaataaaaataattacacctgaacaccatagagcttctcttggagtaatataagaaccataatataaacctctaaaaatatgtacatatactacaataaaaaaaaaagaagcaccattagcatgtgtatatctaattaaccaaccattatttacatctctcataatatgttcaacactattaaaagctaaatcaatatgtggtgtataatgcattgctaaaaaaataccagttaaaatttgtactactaacataataccggctaacgaaccgaaaccaaaaaaataatttaaattaacaggggtaggataatctattaaatgattatttataactgcaaataatgattttttattccatctcataatatgaaatgaaaattaacctaaaaacaaaaataattaaaaacattatacatttatttttttatcccaaggattattaaaatcaaataatctatattgttgtgataaattaataggctcataaactattcttttttttaattcattataaaaaacttctaaaaaaccacttaatggaaaatctttacgtaaaggatgtccttcaaaaccataatcagttaaaattcttcttaaatccggatgatttaaaaaaaaaattccaaacatatcccaaatctctctttcacaccaatttgcagctttatatattttaataatagaatctacaggttgtaattcattaattgtaattttaatttttaaacgactattaaaacgaatacttaataaattataaataatttcaaagcgtttttctttattaatataatctacagcacaaatttcagataatactttaaattgactatttgtatgatttttaaaaaaaaataatataggaattaatttatttgtagaaatgttaatacataattcatttttatataatgtataatttattataggtaaaatttgtaataaatattgactaaatttttttaatactttcataaataaaaaataattataaatattaactataaatatttatatattaaaaaaataaataattttttttttaaaataatttatatatttttaattaaatacttatataacataaaaattataataaaaattaatttttattataatttacaggatttaattttaattaaaaagcaaataaaattaagaaagccatcattaaacagaataaagcaattgcttcagttaatgcgaaacctaaaatagcagttctcattaattcttgttgtaaagaaggatttcttgaaatacctataattaaagaaccaaaaacgttaccgataccaataccagcaccaattaatcctaaagtagctaatcctgcacctaaaaatttagaagcttgtaataacataaatgtattatcaaaaatttttttattatttaaaatatcttatcttaaagaatatattttttaaaatatttaattaatgtattttttatattatacaaatacatactacttttatatattaatttttttttaattaattttcaatttttttaccatgtactaaagtaacatacacaatataaaaaaaaaaaagagctgaaaaaaatgaaatataagaaccaaaactacttacagcattccaaccactcattgcatcaggaaaatctggaattcttctaggcataccagctaaacctaaaaaatgcattgggaaaaaagttatatttactccaataaagaataaccaaaaatgaatttgacctaaaacttctggatatctacgacctgaaatttttccaatccaaaaataaaatccagtaaaaataccaaaaacagcacccatagataatacataatgaaaatgtcctacaatataataagtatcatgtaaagcaatatctaaacctgaattagacataactacaccagttactccacccataacaaataataagataaatcctaaagtaaataataaaggtgtttcaaattttaaagaacctccccataaagttgctaaccaactaaaaattttaataccagtaggtacagcaataatcatagtagctgcggaaaaataagctctagtatctacatctaaaccaacagtaaacatatgatgtgcccatacaattgaacctaataaaccaatagataacatagcataaaccattcctaaataaccaaatacattttttttagcaaaagctgcagaaacttgactaataataccaaaagcaggtaaaattaaaatataaacttctggatgaccaaaaaaccaaaataaatgttgatataatactggatctcctccaccagaaggatcataaaaagaagtatttaaatttctatcagttaataacatagtaattgctccagctaatacaggtaaagttaataataaaagaaaagctgtaattaatacagaccaaacaaataaaggtaatctatgaaaacttaaaccaggagctctcatattataaatagttgaaataaaattaatagcacctaataatgatgaaatacctgttaaatgtaaactaaaaatagctaaatctacagaaggtcctgagtgtgcttgtacacttgataatggtggataaactgtccaaccagtaccagcaccagattcaacaatagcagatgaaactaataataataaagctggtggtaataaccaaaaactaatattattcatacgaggaaaagccatatcgggtgcaccaatcattaaaggaacaaaccaattaccaaaaccaccaattaaagcaggcataactaaaaagaaaaccataataaaagcatgtgcagtaacaacaacattatataattgatgatttcccataaaaatttgattaccaggttgtgctaattccattctaattaaaagagataatgttgtaccaacaacaccagcaaaagcactaaaaattaaatataaagtcccaatatctttatgatttgttgaaaaaagccatcttgttgaccatttatttatattttgaaaattcattttttttaatattttttttttaatttattttaaatgcaaaattatatattttatttttaaattaaaaaaagcgttggtttttttaattttaatttttttattattttttaaaaaattgtttaattttattaattacttgtttaatatcagtaaataataataatgttaaaaagattataccaatgattttaaatatcataagattttttttttaattatatattaaaatcaaaattgattttattttttaaccaagttaaataatcttctaatgaaacagcttctacaacaataggcataaatccatgatttactccacaaatttcactacattgtccataaaaaacaccttctcttttaataaacattgatgtttgatttaaacgacctggacatgcatctaatttaatacctaatgaaggtatagcccaagaatgtaaaacatctgaagcagtaattaatactctaatatgactattagttggaactactacacgattatctacttctaaaactctaaattgacctattgctaaatcatcttcttgtatcatataactatcaaaaattaaaggttcatctgaaaattctaaattatcagaatattcataactccaataccattgactaccaattacttttaaagtaataattggatcaattacttcatccattgaatataataaagcaaaagaaggaattgcaacagttaataagattaaagcaggaattgaagtccaaataatttcaatagtagcaccatgtacaatagttgatgggattttattttttttttcatcaaaaagagtaataactctaaataacatccaacaaacaaatacagtaatggtaattaaaaaaaacattaaatcatgatgaaaattaataataccttccataactggagttgctggatcttgaaaacctaattgccaaggttctgccatatctaaaaaagtaaatttattatttatataatttgttattgtcataatattgttgaaatttattatttattttttaatatatacaaaattaatttatttttgaatttcaaatattcaaaaaataaatataaaatatttaaaaaatattttttaaatatattcttttcttatagagattatcaaagaagggatttgaacccttaatgcgttaaagctttacatcctaagtgtaacgtgtttaccaatttcaccactttgataataaataaatacctactattggacttgaaccaataacctttgaatgggaacagattttaaatctatcgtgtttaccaatttcaccaagtaggctataatattatatgaaaaaaaataaaataataacttatttacaattacatttatttgaattaaaatataatttttttattcttttaatcacttttttttatcttttcttaatttcttattatttttcagatcaattaatatatttattagttaataatttacttaatcaaaatatgttaaaatattttatctttacaaatattactgaaatttttattactaatatttttatagcaatttttatatcaagttttttaataattcaattaagtattttattaatttggttttttttatcaaaaggtttatataaatttgaaaatttaatttttattaaattttatagtttatttataatttttaatttatttataataaatttaatttttacaaatattattccacatatttggaattttttattaaatttaaatttttcaaatttatatcttttaactatttattttgaaccaaaaattaataattatttttattttattttttcatcatttatttatatatttataatattaatttatttttttttattattctttttaatatttaataatatttttaaaataaaaataattattaatttaagaaaatttttttatttaaaaataatattattaagtgctttaattacaccaccagatatattaaattttttattaatttattttttatttatttttatttttgaaatatttatatatattttattatatataaataaatataatttaaattaattaaactattttatttataaaatttaatttatttttatttaaattaatatttatatctgtaataatttttgtttctttaaaaatttttaaatttaattgataattttttatatacttaatagatgttatttttaaagaagatccatttgttaaaataattttatttttataggtgaaaaattttttatttttattcataatttataatttattttttggctagataacataaaggtaatgtaaaggactgcaaatcctttaatgacggttcaaatccgtctctagctttttaaaggatagagtgggattcgaacccacggtatttttacatacttcagttttcaagactgacaccttaaaccactcgatcacctatccggattaaaaattttatatttgtaaattaaaattaacgtcttttttgtttttttaatctacaaccattaaaaggttttgttgttttatctaaaagatattttattttaatatttttttgttttaaattttttaaaacattatatctacctaaacctgtaccatgtaaaaaaatttttaattttttaattttttttaattgaatatatttattaattttataaacaattaattgaacattatatggtgtattttttttaaatctagttttttttaatgatttagttgaccattgttttaaaagatttcctgtaggagttgttaaacttataatagtattttttaaactagcagtaatatgtaaattagttaaaattaaaggatttttttgttttaaatttttttttattttatatttatttttaaaattatatttaaatttttttttattcatataatattatttttttttttttttttttaccttaaatggacgtttattacgtgaaatacgtttttgaataaaaattttttttaattttttagacgtttttgcatttgtatgtgtacgttgtcctctaacaggtaatccttgactttgtctaatcccacgattacttttaatttctactaattcatttaatctttcagttttatatttttttaaaagttgttcaacctttaaatttttattaatataattaataagtcggtttacgtggttgtttttaagtttattaagggtgatttgaggattaattcctatatttttacaaattttcttagattgaaattcattaataccgtataatatagttaatgaatataaaatactttttgaatctgaaattgttttattaaaaatatataacataatagattttatctatataccatataaaatgatagaaaaaaaaataaatcccataacaccctcacaacgtcaaacatttttattaaaaaaaaataatttaactcgaatttttaaaattaaatctttaacaaaaggttttcaacgtgctaatggtaaaaataatcaaggtaaaataactgtaagacatcgcggtggaggacataagcgcttatatagaattattaattttaatagatctaaaaatatagaaggttatgtaattaaaattttatatgatcctaatcgttctgcaaatattgcttatattaaaaaagatttaaaatcatatttaattttagcaccagaaggtttaaaaattaatcaatatattaaaagttcacctaatgccgaattaaaagtaggtaatgctttacctttacaaaatataccaattggaagtttaatacataatataagtttatatcctcaatcaagagggaaattaataagaagtgctggtacttctgcacaattaattcaaaaaattaataataaatatgctagaattcgtttaaattctggtgaattaaaattaatattattaacttgttatgctacattaggtattgtatctaatataaatcataaaaaaattaaattaggtaaagctggacgttcacgttggttaaatagaagaccttctgtacgtggtgtagcaaaaaatcctgttgatcacccacatggtggtggtgaaggtaaaacaagtggtggaagaccttctgtaacacctcaaggtaaaataactaaaggaaaacctacacgtagtaaaaaaaaaaaaaaattaattattcaataaattatgtctagaagtaaatataaaggtccattttttaaagttaatttattaaaaaaaaaacaatggatgaaaataactaataaaaatttaacaatattacccgaatatagtaatcattctgtaagtgtttataatggtaaaatctttattaatttagaaataaatgataaaatgattggctttaaatttggtgaatttattaatacacgaaaaaaacatatatataaaaaaaaaaaataaattatgggtcaaaaaattataccaattagtttaagattaaaaaaaaaaaaaaattggaattcaaaatggattgttaataataatgaatattctaatttattacattttgatttagaaattaaaaaatattttgaaaatatttttaattataaaaatttaaaattaatagatataaatatagtaaaaacatcaaataatattaatgtatatatttatgtacaaaaaaatgcaaaaaaatattataaattatcttataataaaattataaattatttaaatttatattatcctaataataatattaaattatttattaaaaatgttcaattttttgaatttattcaattacgaaaaaatttaaaaaaaatttttgataaaataaaaaaaaaaaatagaattaataaaaatattaaaaaaatgatttataattttagttatgccttttatactaaaaatattaatataataacattttatattagacaaacattagaaagaaaaaaaacacataaaaaatttataaataatattgataatatgcttcaagaattttttaaaatgttttctaattttgtaggataccgtttacaatttaaaggtcgcttaaataaatcaaaacgtaaaaaaaaaatggtatttcaaaaaggtaaaattccattaaatacattagaatatgatataaaatatcattttaatgaatttaaaactccatcaggtatttgtagtattaaattatgggttttctttaaacctttaaaaatagcattaaatccaaaatttttaaaaaaacaaattaaattaaaaaaacaaaaaattaaaaaatcttaattatgttatttccaaaaaaaactaaatataaaaaacaatttaaaggtaaacttgtaggtaaaacaacaaaaggtaataatattatttatggtaaatatgcaattaaagttttagaggaaactcgtttaacttcaagacaaatagaagcaacccgtcgaataattattagaaaaatgaaaagattaggatttctttggattagagtttttcctgatatacctataacttcaaaacctacagaaaatcgtatgggtaaaggaaaaggtgctgtttctttttgggtagctaaagttaaaaaaggacaaattctgtatgaaattagtggtatttctttagaaaatgcaaaaaaagttttaaaagcaggttcaaataaattaccgattaaaacaaaatttatttataaataataaggcttatagtttaattggttagagcataccgctcataacggtatagttgtaggttcaagtcctactaggcctaattaaaaatttttattttaaatgataaaattaaaaaaacaaaaaattaataatttactaaattatcaaccatttttaaaaaataattatttaaagaaaaaaaaatttaaattaaaaaatattttatttgaaaatcaaattttatataataatttaaatttagaatcctatgtaattgaatttaataattataaaaatatttatttaccttttactttaataaagatagataaaatttcaacgattgctataaaatatgaaaatattatattatttaattatgatttaacttataatattttatatcaatttaataaaataatgtttcaaaatatttttaaaaaaaaaaataatgcgattaaaggtcgtttattaggtggaaattggaataataaaaaaatttttatttcaattttaggttttattttttctatgaaacctctaaatttaaataatgctttaaattataaaaaaaaattttattttaataaatataataaaaaaggattttataaaaaaaaaattaattctacacgattaattaattgttataaattaaaatatttaaattttcaagttaataatattaataatttaaatattttaaaaaaaacaaaaaaagagttttctagactttcatatattcaaactattattcaaaatcaaaaaatacataataatagttttaaaaaaaattaaaaataaaagtgttctttcaagtaaaatatatgttgaagaaataaatttttaaaattaaattatgccacaattcgatcaattttcattctttaatcaagtttcatggtttttattttttttttttaatttttatttttttgttacttatttttttttacctaaaatttgttataatttaaaatttagaaaaaaaaaaataatttttgataataaaaaaaaaaatcaaattaattttgaaaaaaatattattttttttttttttaataattcttataaaactttttgttctaattttgaattatttattactaaaaaattatcaatttataaaaaaaaccaagaaattaaaatacaaaaaactccaatttttaatatattattaaaacaaaaaattaatacatttttaaatcaaaaatttttattatttaaaaaaatttttattataataaattaatattttatttaaaaaataaaatattaatttattaataagtgtatagctcagttggtagagcaccggacttttaatccgatggtcttgggttcaagtcccaatacacttattggggatatatttcaactggtagaaagtatgttttgcaaatataaggttatcggttcgaatccgattatctccatatttatttttattaaatataattttatgcaaaaaaaaattaaaaaaaatattaaacaacgttatttatttaaaaattttgaaaaaaatagattaacgttaaaaattctttcaaaaaatttaaatattgaaaaagatttaagatggaaattacaacaaaaatggttttttttccatcaaaattcatcaattactagaattaaaaatttatgtgttttaactggacgttctaaaagtatttatcgtttatttaaaatttctagaattcaattacgtcaattagcatcaaaaggatttttacctggtgtttcaaaatataattggtaatttttattattatatgattataacagatactctttcaaatttattttcaaaaataaaaaacggttacttagcaaaaaaatcaaaaatagtacagcaaaaatcaaaacaaagtataaatattttaaatattttagttaaagaaggttttataaaaagttataaaataaattcaaaaaatcaattagatatttatttaaaatatagaaaaaataaagcagttattactgaaataaaacgtttatcgaaacctggaaaacgtttatatataaataataaagatttatatataaaaaaaaaaggattttatattatctcaacatctataggtattttaactgatttacaggctaaaaaattaaatgttggaggtgaattaatttgtaaaattttttaaaaattatgattaaaataataaaaaaagatattaaattaaaaaataagaatttttttaaaagtcctttaggaaatattcaatttttttttatagataaaactttttcttttccatcagatattaaaatttctaataaagatcaaacaattttttttaagacaactttaggttcattatcattaatatttaataataatatttttttttttataaaaaaaaataaattattattaaatattaatgtaaataaaaataaaaaaagtattttaaatttatataataaattaattaaaataaaaataaaaggtgttttacaaggctttaaaattagtttacttttaaaaggtataggttttaaagcttttattgaaaataataatttaatactaaaattaggatttagtcataatataataataccaattccatctaatattgaaattattaatcaaacaaatactttaatttttagtagtatagattatatttttttaaatcaatttgtacattatattaaaaatcataaaaaaactgaaccttataaaggaaaaggtttattattaaaaaatgaaaaaattttacaaaaagaaggaaaaaaaagtaaaaaataattaaatatgatacaaaaaaaaaaaaataataataataatattttattaaatttattatttaaatcaaaaaatatgtatggagaatcaataactcatacaaataaagaattattgccttttatatatggaagtcgacatgattatactataattaatttaaaagatgtttcattttttttaaaacgtatttttaaattaataaaatatacaatacaaaaaaatgaaaaaattttaataataggaaataatgatgaagttaaatttttatttacatcacattttgtaaaaagaaatcctaatattattttttttaataaagaatggataaatggttttataactaataaaattatgaatacatattttaataaagtaattctttttttattaaaagaaaatgatataaaattaattttaataattaaaagttctataaaagatacttttttaaatcaagaactttctactttaaaaataccaactatttcattaataaacacaagtcaaactataaaaaatatagattatcctatagtaacaaattctagaaatattcaatcaatatatactttaatgtatttattacgtaaaatattttaataaataatatgaataaattaaaaccaagaaataaaatatgttttcaaaataataaaaacatacataaaaatttaaatttattaaaattaaaatcaaaaaaatggaatttatttaaaaaaaaattaagatatcgtaaagaaataaaacctgaaaaacgaaaaaaattttttcaaaaaagattatttgaaaaacaacaatttagaaatttttatggatgtattcatgaatatcaattaaaaaatttatttcaaaaattatctaaaaaaaataataaaataaatatatttaaaaaatttgttattttattagaaagtcgtttagatataaatcttgttagattaaaattagtaaaaacaatttttcaagcaaaacaattaattaatcataaaaaaattaaagttaataataaaattattagtaaacctaattttttattacaaaaaggtgatattattcatattattaaataaatatgcaaaaaaataaaaaaaattattataaaaataaaaaatttactaaacaacattttaatcaaaaaaataataaatatccttattctttaaaaaaaaaaaattattataaaaataaaaatagtatttattatcttttaggtgaaaaaaaaccagctaaacctttaatgacttcatatttacatagaaataaaaaaataaaaacaggtatttttttaaaaaaacctatttttaaagatattttatatcctttttatttaaatttaaaattaattaatgaatatttaaaaaaaaaataaaaatttaaaccatttaaatggttta
>Phytophthora agathidicida culture NZFS:3126 mitochondrion, complete genome [TPA_asm:BK014403]
agtactaataataaaagcattaagtggatgccttggcattaatttaatttttaggacgtaaaaaatgcgaaaagctgtattaaataatactttattttgaaatatagatttcctaaagaaaactttttctttgtgaaaattttaaaagcagtgaattgaaatatctaagtaactgtctaaaaaaatcaaacgagattccgttagtaatgacgaatgaacatggaaattaggtttataaaaataaaaaaaaattatttgaaaaattttgaaaaatttacttaaaaaggtgaaagtcctgtaaaatatttattatttttatattagtaaaaagaggtatgtgtaatcttttttgaatattggggaaccaccctcaaaaccttttaaaaattaatgatcgatagtgaacaagtactgtaaaggaaaggtgaaaaagaacttttgagtttgaaataattctgaaacttaatgttaataatcaattgaaacttttttaaaaagtgacagtgtaccttttgcataatgggccagcaagtttatttttatagcaagcttaatttaataaagtaggcgtagataaatcaagttttaaaaagctttttagttatataaataagacccgaaactgagtgatctaaccatgaacagattgaaaaataggtaaaactatttggaggatcgaactcacatatgtggcaaaatatggagatgatttgtggttaggagtgaaaggctaatcaaactcagagatagctggttttccgcgaaatctattgaagtagagcatttaaaatctttttttggggtagagcactcattgagctagggggcgtaaaaacttactgaattcttggaaactccgaatacaaaaaaacgtaatttaaatagacagacattaggcgctaaggtctattgtcaagagggaaacagcccagattgatcgctaaggtctctaaataatattctaagtgaaaaaggaagtgaaaaaataattacaaccagtaggtaggcttggaagcagccatcctttaaagaaagcgtaatagctcattggtctagtttttttgcgcctaaaatgtatcgagacttaagaaatttaccgaagcggcaagttttattttatataaaacggtagcggaacattctgtatgttaataaagatatattgtaaaatatgttgaagatatcagaaaagaaaatgctggcattagtaacaaaaaataacgtttaaaaatcgttatcaccgtaaatccaagggtttctatgttaaaatgtattgcatagagtgaaacggcccctaagaaagatttgacgaaagcaaattttgatgggataatttttaaattaaatttttttaaaaaagtgacaaaaattttaaatttttcaggaaataacttttttaactaaaaaaccgtaccctaaaccgacacaggtggataggtcgagtagactaaggtgaatgagagaactatattgaaggaactcggcaaaatgactttgtaacttcgggataaaaagtacctatttatttaaatttttaaataagtaggtgtcacaaaatagggggttgcgactgtttaataaaaacttaggactctgctaaatggtaacatgatgtatagggtctgacacctgcccggtgctggaagataaaaaggagatgtttgcgcattaaatggaagtcccagtaaacggcggccgtaactctgacggtcctaaggtagcgaaattccttgtcgggtaagttccgacctgcatgaatggtgtaacgacatccccgctgtctccaatatagactcagtgaatttgaattatccgtgaagatgcggattttctatagttagacggaaagaccccgtgaacctttactacatctttatattgttattttatctaatatgtgtagcataagtggtaattttttagacctttacgctagtaaattgtttaaatatccttgaaataccactcttattaaaataaataactaatattttttttttaatagacattgtatggttggtagtttgactggggcggtcacctcctaaagagtaacggaggtgtacaaaggtaagctcaaattggataatagtatcaattgtagagcataatggtaaaagcttgcttgactgtaagatagacatatcaaacagggacgaaagtcggtcatagtgatccgataattctttgtggaaagattatcgctcaacggataaaaggtactccggggataacaggctgatgactcctaagagctcctatcgacggagtcgtttggcacctcgatgtcgactcatcacatcctggagctgaagaaggttccaagggttcggctgttcgccgattaaagtggtacgtgagttgggtttagaacgtcgtgagacagtttggttcctatcttctatagatattttgaaaaatgaaagaatctaactctagtacgagaggaccgagaagggtaaatctctggtgtatcggttgttgaaaggcattgccgagtagctaaatttattttggataattactgaaagcatataagtaagaaaccattcttaaaaatttttcatataaaaactgtaaaagatgattacattgataggttttaagtgtaagtattgtaaaatatttagcttaaaaatactaaaagttttaaaaattaaaatataattatttctttgtagctcaacggtagagcaaatggctgttaaccattaggttgtaggttcaaatcctatcaaagaagttttatattttaggtcgaatagccaagttaggtttaaggcagtagtttgctaaactatcagttaatttattaactcgtgggttcgaatcccacttcgacttattttattagatattaataggatgatgtagtttaatggtagagcgtgggaatcataatcctaatgttgtaggttcaaatcctaccatcattattattcaaatattatttttttttaaacggaaggtagcatagtttggctaatgcatctgttttgggaacagaagatcaaaggttcaaatccttttcttccgaaaattagtaataagatgagatagagtaataggttaacttatcaggctcataatctgaagatgtaggttcaagtcctactctcatcattttcattataataaaataatctatgattcaaattcaaactaaattaaaagtaaatgataatagtggtattaaaataggacaatgtataaaaatttataaaaaaaaagttggaaaaattggtgataccattttaatttctgcaaaaaaattacgtctaaatcaaaaaaaaaaaattaaaatagttaaaggtgatttatttaaagcatttattattcatacaacatatcaaaaaaaaagtactataggtaatataataaaatttgataaaaattgtataattattttaaataatcagaataaacctttaggtacacgtatatttggtccaattacatctgaatttcgaaaacaaaaaaattttaaaatattatcattagcttcaaatattttataaaaatctatggaaaaaaatttacaaaatcattatcaaaatgttactatctacgatcttttaacaaaattaaattttaaaaatatatttaaaattcctaaaataactaaaatttgtttaaatattggttttaaaaaagcaaatattgaaaaaaaaaaattaattaatataattttactgttaaaattaataacaaatcaaaaacccatgataactaaatcaaaaaaaaataatatttttttaaaaattaaaaaaaattcaattataggttgtaaaattactttaagaaaaaaaaatatttttaattttttagaaaaaattttaatttttattttaccaaatataaattatttaaattttaatcttaaaaataaaaatatttttaattttcaaattcaaaatattttacatttttttgaattaaaaactgaatttttaaaatttaaaaatattcctccaatagatgtatctattcatacaaatgcaaaaaataataatgaattatttttattattaaattcactttttattataaaaaaataaaatattattgcaaaaatagctcaatggtagagtataaccttgccaaggttaatgttgagggttcgagtccctttttttgcttatacttataaatggactcaaaggcagtatttgatatttccatttattatttattaatttttaattaataaaaaagggaataataatagaattgacatttatttgtgattatagattaataggtaaatcctttatcttccaagtaaatattgtgggttcgagtcccactaatcacattttaattaaatataaatatgatataataaaggagaaatggctgagtggttaaaagcggcagactgtaaatttgttgaagtaatttctacgtaggttcaaatcctactttctccaataaatttaattactattgtataaatataaaattaatttaattaaaaattttgtttttaatatttataaaaaaacaaaaaaatttaatcctttaagacaatataagataaaaattaatataagaatgttaattttataaaatttattaatatttgttattttaaaaattaatattaaatacttaatatcaaaaattaaatagagtttgatcctggctcagaataaatgctatcggtatgcttaacacatgcaagtcgaatgtttctaaaacatggcgaacgggtgagtaacacgtgaattatctaccttttaattcagaataattatttttataaaaatactgaataaataaattaaagtttttaacgttaaaagatgagtttgcgtaagattatggtagttggtagtttaaaagactaccaagcctattatctttagctggtttgaaagaatgatcagccacattgggactgagacacggcccaaacttttttaaaggcagcagtggggaattttggacaatgagcgaaagcttgatccagcaataccgagtgagtgatgacggctaattaggttgtaaagctctttcattaaggaggaaaatgacagtacttaaaaaagaagttccggctaatacccgtgccagcagccgcggtaatacgggaggagcgagcattattcggaatgattaggcgtaaagggtttgtaggtggttttttaagttgaaaaaaacaaattaaagctcaactttatatattttttcaaaactgataaactagagtataaatagaggataatggaatttctattggagtgataaaatacgttgataatagaaggaagatctatggcgaaggcaattatctgggtatatactgacactgagaaacgaaagcttgggtagcgaacgggattagataccccggtagtccatgctgtaaacgatgagtgctaatatttagaatttttagatataacagctaacgcgttaagcactccgcctgaaaagtataatcgcaagattgaaattcaaaggaattgacgggagtctacacaagcggtggagcatgtggtttaattcgataatacgcgcagaaccttaccaactcttgctaatttttatataaaattttatataaaaaacaggcgttgcatggctgtcgtcagctcgtgttgtgaaatgtttggttaaatcctttaacgagcgcaacccctatcgttatttgctaatttattaaaaacaaataaaagtactctaatgaaaatattaatgataggttaatggaaggtggggatgacgtcaagtcttcatggcccttatgagttgggctacacacgtgctacaatgataatcacaatgagaagcaataataataaaagttggagcaaatctttaaaaattatcttagttcggattaagggctgcaactcgcccttatgaagttggaatcgctagtaatcgcagaacagcatgctgcggtgaatatgttactggactttgtacacaccgcccgtcacatcagggaagttgattatttttaaaatgatttttaattatttaattttattaaataactttttaattaaaatagtttataatttatattaaataaattaaaatccctaaaaagtaattagtaactttgatgaagtcgtaacaaggtagtcgtaggggaacctgtgtctggaagagatctttaaacattcttaaattaattttaaaagtcttaggaaaatagtttaattggtaaaatcatagtctccaaaattattgttatgggttcaagtcccatttttcctgttttaatttatataaaatattataaatcaaaaaaattttataaaatctgaaattaattaaattcaagttataaaaataaaattttatttaaaatactttttaacaaaagggaatttaaatttagatttataatattttataatgtatgactataatacaataaccggaattatgaaaaaaaaaaaaatatatatctttttagtgaaaataaattcaaattttatttaatttttatcatattaaaaatgattgacatatatattaacaatataaaattaaaagttaataaaaatttaacagtattacaggcttgtaataattttaaaatcgaaattcctaaattttgttttcaagaaaatttacaaattgccggtaattgtagaatgtgtttagttgaaattgaaaattcacctaaaccagtagcttcatgtgctatgcctttaatgactaatatgaaaatttttacagatacacctttagttcaaaaagcacgtgaaagtgtattagagtttcttttaataaatcatccattagattgtcctatttgtgatcaagcttctgaatgtgatttacaagatcaaactatgatttttggttcagatcgtagtcgttttttttttaaaaaacgtggtgtagaagataaatattgtggtccttttattaaaactattatgactagatgtattcattgtacacgttgtgttcgttttgcaaatgaaatttgtggaattgatgatttaggtactacaggtcgtggtaataaaacagaaattaatttttattatccgaaaatttttaattcagaattttctggtaatttagttgatttatgtccagtaggagctttaacttcaaaaccttatacatttaaagcacgttcttgggaattaaaaaaaaaagaaggtattgatattttagatggtataggttcaaatataaaaattgatatttttaataatgaaattgttcgtattttacctaaaactaattttaatattaataaagaatggatatcaaataaaacacgatatttttttgatagtttaaaatatcaaagattaaaatatcctttattaaaagataatgaaaataattttcataaaatttcatggttagatgctttaaatttaattaatcaaaaattaataactacagatagtactaaaattaaaagtattattggtgatttaactgatttagaatcactttttttattaaaaaaaaatttaaataaattaggaatttcaaatataatttatgaacgttttttaaataatcaaaatataaaaattaattcagatttaacttcaaattttttatttaataatacattaaaatcaattgaagaatctgatctttgtttaataattggtagtgatattcgtaaagaaggttctattttaaatattcatttaattaatcgtttaaaaaaaggaaattttaaagtagcttatattggtaataaaatagattttacttattcaataaaacatttaggtttaacttttttaactttaatagatattattgtaggaaaacattctttttgtaaagatttaaaaaaatcaaaaaaacctttaattattattggtgaaaatattataaatcaaaaaaatggtttttttttattatcaaaattaaaaaatttatcatttttaaataataatatcaatttttttaattctcaaacttctttaattaatttttttgaaattactttttcaaaaacacaacaaaatttatctaataattcaaaattatattatttgtttaatacaaatttacaagataaattaaaaatatctaaaaataattttattatttatcaaggacatcattttacaaaagatgcacaaaattcaaatttaattttacctggattaacttttttagaaaaaaatggaatgtatataaatttagaaggttttattcaaaaaaatgaacaaattttaaatttaaatactgaacaacgaaaagattctattatttatagaaatatttataaatttttaataaataaaaatcaatcaaaattaaattcttttttaaagcttcaagatattttaccttatttattaaaaaaaaaaataaaaattattaataattttagttttaataaaaaatatttaaaaattaatattaattttttaaattcattaattaaaaataattattatacaaatatattagaacaatattcaaaaatattaattaattctaataaaattataaaaaatcaatcaaaatcattatgatatacacaattttaaaatttttaattttagtattacctttattaattgctgtggcttattttactttagttgaacgtaaagtattagcttctattcaaagaagaagaggacctaatgttgtaggtactttcggattattacaacctttagctgatggtcttaaattatttgtaaaagagactgttttacctagtaatgctgatgtaattttatttatatttgcacctattttagctttttttttaagtttattaagttggactgtaatacctttaggatttggtatgttttttactgaattaaatataggtattttatatttattagcaatttcatcattaggtgtttatggtattattattggtggttggtcaagtaattctaaatattcatttttaggtgcattaagatcaactgcacaaatgatttcatatgaattaactattggattttcaattctttcagtaattgtttgtgctaaatctttaaatttaatttcaatagttttagcacaaaaaactgtttggtattgttttcctctttttcctattttcttaattttttttatagcatgtttagctgaaactaatcgacatccctttgatttacctgaagctgaagctgaattagtttcaggatataatgttgaatattctgctatgggtttcgcattattttttttaggcgaatatgctaatatgttattaatgagtagtttaattactattttatttttaggtggttggttagctccttttccttttagtattaaatttattaattttttaccaggatctttttggtttagtattaaaatatgtttttttgttgttttatttgtagtggctcgagctgttttacctagatatcgttatgatcaattaatgcgtttaggttggaaagtatttttaccttttaccttaagttggtttttatatactgcaagtattttaataagttttaattggttaatttaattatgagtattttaaatcattttatttttactttttttttattttgtctaggtttatttggtataattttaaatagacaaaatattataattattttaatgtctattgaattattattattatcaattaatttaaattttatttattttgcagttttaattgatgatataataggtcaagttttttcattattaattttaacagtagcagcggcagaatctgctattggattagctattatgattgttttctttaaattatatggagatatatcaatttataaaattaatttattatctttataataaattaattaatttcagtataactataatatatatattaaaaataaaactatttacaacctcttggattcgaaccaagattttaaagcttagaaggctaatactctaccaattaagttaaggttgttttagttttattttatttagaatgtacattaaaaatagcttttaatgaatttcttgaaagttgtttataaatattttgttttaaaattttttttttttcttttttagttaaagttactgcacctattaaagctattaataatataataccagctgctaaaaaaaaaaaagcataataactgtataaaatttgtcctattgtttcaatatttgtgattatatctaattgatatataaaattctttaaaaaaggttttacatcaacaaatatttcaaaagtacctttcatactatcgtgaaagaaaaataaagtatttacttcttgattaaaaaaagaattattaattaaatgataatatgatgtgaaaactttactaaacattataaatgtttctaagaaaaaaataaaactaattaaaaaaataataggtaaataaccaaaattattatttattttatttttatcaattaaaacattaatatctaacatcataattacaaataaaaataatacagtaattgctcctacatatataataattaacattattgataaaaattcaatttctgaaattaataataatcctgttgaatttgtaaaaactaatattaaaaaaaatgcagaatatattgtatttgtagaatatattacaaaaatagctgaagttaaagctatagttgaaaaagtataaaaaaaaattgtttcaaaatccataattaatatatgtaaattatataaatttattattattatatcttaaaagatatatatattttattatttttatttaattaataaaaaaataaataaaaataataaaataataataacattaaaataataaataatagaaaaaaaaataatatttattaaaaaaatagtactaattaacattaataatgaataatgataaatataaccagtttgtaataaaattattctttgacttaaaaaagtaaaaatagttgttaaaccataaggaccacacatttcaattaaacctttatcaatcattttatatgtaacattataaccaatttgtaaaatatattgattaataaattcataataaattttatcaaaataccattttctatttaaaaaattataaaaataaagaccatattctgaaatttttaaattatataaaaatttaaatttaaaaaaatataaataaaaagcaccgaataacccacaaaaacttaaaataacaggtaatattttaaaaaatgttggtaaaaattcagcatcaatcatttgattatttaatggatttatataaatagaattattccaaaaattagaacctaatccaacaaacatatctttagaaatataaccaataaaaatactaccaaaagctaataatcctagaggaattcccatttctaatggcacatcatgtgcatttttaataatatttttataagcatttgtttcacttaaaaaagcaaaaaataataaacgagttgaataaaaagctgtaaaaaaagcaccaatagtacctaaccaataagcaaaatgacctgtttcactaaaacttacaaaagctacttctaatattaaatctttagaataaaatcctgttaaaaaaggaaaacccattaaagataatgaacctattaaaaacattatataagtaaagggtaatatacgtcttaaacctcccatttttctaatatcttgttcatcacccatagcatgaattactgcacctgaacataagaataataatgctttaaaatatgcatgatttgataaatgaaaaatagctaaaggataatttgataaaccacaagcaaaaaacatataacctaattgactacaagtagaataagcaactatttttttaaaatcattttgtactaatccaacagtacttgcaaaaaaagctgttgacgcacctataatagtaataacttttaaagaaaacattgaatattcaaacattggggaacatcttgctgttaagtatacacctgcagttaccatggtagctgcatgaattaaagcagaaacaggtgtaggaccttccattgcatctggtaaccataaatgaaaaaaaatttgagcagatttacccatagctccaataaaaattaaaatacaagctacatcaacaatacttaaaatataattaaaaaaaataaatttaaaatctttaactatagaaatagcagcaaatgtactaaaatattctatagttctaatattataaaaaattgttaatacacctaataataaaattaaatcactaattctatttactaacatagctttaattgcagctttattagcttgtaaacgtgtaaaccaaaaattaattaataaataagaacaaaaaccaacaccttcccatccaacaaacatttgcataaaattatcaccagtaactaaaataatcataaaaaaagtaaataatgataagtaagacataaatctagataaatgtggatcatgtgccatatattgtgaagaatataaatgaactaatgttgaaatacttgttacaacaacaagcattatcatagttaaactatcaaataaaaaacaccaattacaattaaataaaccactattaatccaatttgaaatataaataatgtattcatattcatttgtaattgaattataaataataattaatgaaaaaagacaacttaaaaaagttgttaatgtagttataaatacagaacctttacgtccaatataaaaaccaaatagtccagctgctactgaacctaaaaaaggtaaaaaaattaaagttaataataacatattagaataaaataaataagaaatatttatacttagttaaatatttctacttaaataataaataatttttttttttttataataaaaaaaattatataaatataaattaatataatatataataaataatttaaaattatttattatatatttatttagtaataaaattattagtaaaatcaattgctaatgtatttaattttttgtctaattctttagaaatttcttttttagttaaaatttcttctaaaatatcagaataattagttttaataaaatttaaccaattattttcaaaaattgaaactttatctacagcaattttatctaagaaaccacgtactcctaaataaataattacaatttgatcttcaacagataaaggtatatttaatccttgttttaacatttctgttaatctaactcctctatttaattgttgttgagttgttgcatctaaatctgaaccaaattgagcaaaagcttgtacttctctaaattgtgctaattctaatttcatagtaccagcaatttgtttcatagctttaatttgagctgaagaaccaacacggcttacagataaacctacactaattgcaggtctttgaccttcattaaataattcagtttctaagaaaatttgtccatcagtaatagaaataacattagttggaatataagcagaaacatcaccagcttgagtttcaataataggtaaagcagttaatgaaccaccaccaatttttctattcattttagcagctctttctaataaacgagagtgtaagtaaaatacatcacctgggtaagcttctctacctggaggtcttcttaataataatgacatttgtctataagctacagcttgttttgataaatcatcataaaaaattacagcatgtttaccattatctctaaaatattcacctaaagcacaacctgtataaggtgctaaatattgtaaaggtgctgaatctgaagctgttgctgctacaataacagaaaaaaacattgcatttttttcttctaaagttttagttaattcggcaatagttgatcttttttgacctacacctacataaatacaatataattgattatttgtatctttttttaaatgaggttctctttgattaattattgtatctatagcaatagaagttttacctgtttgtctatcaccaataattaactctctttgaccacgaccaataggaattaaactatctacagcttttaaacctgtttgtacaggttctttaacactttctctaggcataatacctggagctttaacttcaactctactttctaatttactattaatttgacctttaccatcaattggttgtcctaaagcatcaactactctacctaatacttcaggtcctacaggtacactaacaatagatccagttcttcttacaaagttaccttcttgaatttctctatcattactaaaaacaacaacaccaactacgtcaggttctaagtttaaagccatacctttaatattaccattattaaattcaaccatttcaccagcttgaatttgagttaaaccgtaacatctagcaataccatcactcattgaaagaacaatacctgtttcttgtaaacttttttcatctttatattttttaatatttgattccagtatatatgataattcaatagccatataaaggttattaaattatcatattaaaaaataataataaaattattatttttttttaaaatatattaaatatatatttttttaccctttacgagaattgaactcgtatctttgccgtgaaaaggcaatgtcctaaccattagactaaaagggcttatttttattaaataaaataatttatttaataaaaataagaaaaatcaatatgtattaaaattttagatacactttcatgcatacaactttcaaaaattttaggatataaacctaataaaaaaatatttataattaaaattaaatgtattaaaaattcacgataagttaaatcataataaatttttaaataaatattttgaatattaccatagcatattctattataaaataataaagaataaataccacctaaaaacattccaattgttgcaaaaatagctgttgtagtattatcttcaaaaactcctgttaaaataagaatttcaccaacaaaactacttgaacctggaatagacatattcgctaatacataaataaataatgcaatacaaaataatggcattgtatgtgctaaacctccataataattaataaaacatgtatgatatcgatcatataaacatccaattgaaaaaaataaaccactagaaactaatccatgactaatcatttgaatgatactaccttctaaaccttgaatagttaaagaaaaaatacctaaaataataaaattcatatgagcaactgatgcataagcaataatacgttttaaatctgtttgtcgaatagctgttaaagaagcataaataactgatattaaacataatactaaaatatatggtgtaaaatataaagtagctttaggaaataaaggaactaaaaatctaatcataccatatgatcctaattttaataaaatacctgctaataatacagaacctgcagtaggtgcttcaacatgtgcttcaggtaaccaaacatgaaaaggtaacattggaactttaacagcaaatgataaaaaaaaagctaaaaaatataatttttcatatgaaaaattaaaattactataatataatatttgataatcagtagtacctacagttaaaaataaatgaataattgcaataaacatgaataatgaacctgctaaagtatacataaaaaataaataagaagcttttattttacgctctcttgatccccaaataccaataattaaaaacattggaattaatacactttcaaagaaaatataaaaaataagtaaatctaatacactaaatgaaataattaaacaaaattctaaaataaaatataaaataaaatattctttaatatttttattaataatttcatagctaattaacatacatattggaatcaaaaatgttgttaaaattataaaaaataatgaaataccatcaagacctaaataaaaattaatattaaattgactaatccattctattttaaataaatattgaaaattagaagttgatttatcaaataaaatccataaaggtaatgacattaaaaaaatgaaaaaagacataaaaatactaaaatttttaataaatttttcatttttcgaaaaagataatataataaccgtaatcaatggtaaaataagtaaaaaaattaagataaacttattaaacataaaaaatttaattaaatagaaaaaaaaaggggcgaaaaatgggacttgaacccataacacttagacccacaatctaacactctacctttaagttataatcgcctttttaaatttttcttaaataatagataaaatttaaaaaaggttgaacaactaaattatttaatggcggataatttgtagataatatttgttttatttttaaactagaataaatattattttgaatatttaaataaattaattcaagttttttaaaattagttaaatttttaattaaatttaaatcattatttccataaattaataatatagaaccttgtccttttaattttgaaaaaatattagtagttaatttttgatttaatattaaagatttatattctaattttttaatatttttttttaaagatattatttcgttaatatttaaatcattataacgaaatatatatatatatttataagtttgtttaattttttgtaattggtttaatttatattttttaaaaaattttttttgcataatttttttttacttttatatttttattaataattaacgatcaatttcaccaaatacaacatctaaagtacctataattgttactacatcagcaatcatatgatttttagctataaaatctaaagcttgtaaatgtaaaaatcctggtgattttattttacatctataaggtttatttgttccatcagatactaaataaacaccatattctcctttaggtgcttcaataacagtataagtttcaccactatttacactaatattttcagaataatatttaaaatgatgtattaaagattccattgaatttttaatttgagttctatttggatttgtaatttttttatcatctaatttaataggaccatttggtattttattaagtacttgtaaaataattctaatagattgtcgcatttcttcaattctaattaaataacgatcataacaatcaccatttgtacctataggtatatcaaattctaattgatcataaatttcataaggttgagttttacgtaaatcccatgaaataccagatcctcttaacattacaccactaaatcctaaatttaaagcatctttagcagaaactacaccaatatcaactaatctttgtttccaaatacgattatccgttaacatttcttcaatttcatccaaacgtgtattaaattgttcacaaaaaatataaatatcatttaataaacctttaggtaaatcttgattaacacctccaggtctaaaataagcagcatgcatacgtgcaccggaaactctttcataaaattccattaatttttcacgttcttcaaatccccaaaaataaggtgtcattgctcctacatctaaagcatgacaacatacagctaataaatgatttaaaatacgtgttatttctgaaaataaaactcttatatattgagctcttaaaggaatatcacaatttaataatttttcaattgctaaaacataagcatgttcttgacacatcattgaaacataatctaatctatcaaaataaggtaaagcttgtaaataatttttatattctattaatttttcagtacctctatgtaataaacctatatgagaatcagctttttgaactacttctccatttaattctaaaattaaacgtaaaacaccatgagcagctggatgttgtggaccaaaatttatagaaaaatttttaattttttttaaaggcattattgctatattttttttttaattaaaaaaaaatatttataaattaattttttttataaatatatagcatatatagtaagtaaatattttttaaatatttatttctttttttacattatgatttttcaggaaatttttaataataattttgaaattattattcccgaattttttttaacaactattttattaattttattattatttggagttttttataaaaaaaatcaaaatactcaaaaaattttgattattaaaaatattactactataataatatatttattattaattcttttaatattaacattaaatataacaaatatttcaaataatatattaaatggtgtattaattattaataattttacacaatttattaaagtaattttaatattatcaacaattatttgttttttaatacaacaaaaatatttaatacaacaaaaaataaattcatatgaaattaatattttaatgttaatttcattattaggtttaatgttattagtatcttcaaaccattttattacgttatatttagcaatagaattacaaagtttaagtttttatatattaacatcaactcaaaaaaaatctatattatcaattgaagctggtttaaaatattttattttaggatcaattgcttcaggttttattttatttggttcatcaataatttatgctattacaggttctttaaattttaataatatatttttaatattatcaaatataaattttttagataatattaatttattaataagtttatcttatggattaatttttattttagttggtattttatttaaaataggtgctgcaccttttcatttttggttaccagatgtttatgaaggagctcctaataatatctcaagtttttttgctattgtacctaaaattgcttttattggtgtattaattcgtttattttttgatattttttttactatttcctatttttttgaaatatttttttatattatttcatttttttctatgttaataggtgcattatctgcattacaacaaaaaaaaataaaacgtttattagcttatagttcaataagtcatgtaggttttattttaataggatttacttcaaatatgttaaataatattccttttattttattatatgttattatttatattataacaagtattaatttatggacatcttatttatctttaaatataaatcataaacctattaaatatttaacagatttatcaaatatatattctattaataaattaattgctgtaattattattttaaatattttttcattagcgggtataccaccattagcgggattcttttcaaaattatttatatttttttctgctattaaaaataattattttagtttagtattttttggtattattataagtgttttaagttctttttattatttaaaaataataaaaattatttattttgaaaaaatattaagaaaaatgtatatttcacaaataaataaaatacaaagtataatattattaattaatactcaatttattttattcttatttatttttccaaatattatattagtaaatttaaataaaatttatttatatttattaatataatatttagtctggatagctcagttggttagagtaaaagactgaaaatctttgtgtcggtggttcaaatccacctccagacaatttttattattaaaaatatgtatcttttaagaataacttttaaatcatttcaaaaaataaatcaacttaaacaaaatttattaaaattaaaaaattttaataaattaaaaaatattcaaatacatggtatatttcaaacaaaaaataaaaataaaatttttactttattaagatcaccccatgtaaataaaaaatcacgtgaacattttatttataaaaattatacacctaaaatagatataaaatttaaaaatatttttcaattattaaattttttaattttaattaaaaaaatattatctgaaaattcattaatgaatattaaaattataaaaaaaaattaaagatatgcttatagcttaattggataaagcgttagattgcggatctataaaatgaaagttcgagtctttctaagcatatattttgaagtatagccaagtggtaaggcctccgtttttggtacggaaaatcaaaggttcgaatccttttacttcaaaagggcctataactcagttggttagagtatacgcctgataagtgtaaagtcagtagttcaaatctacttaggcccatagaataattagctcaattggtagagtatttcgtttacaccgaaaatgttagcggttcgagtccgttattattcaataataataaataatatgtcaacaattaatcaattatttttaaaaaaacaaaaacgtttagaaaaaaaaaaaagaaataagagtcctgctttaaaacaatgccctcaacgtaaaggtatttgtttaaaagtttataatacaactcctaaaaaacctaattctgctatgcgtaaagtagctaaagttcatttatcaagtaggtatacgataattacatatatacctggaattggacatactttacaagaacattctattgtattaattagaggaggtagagtaaaagatttacctggtgttaaatatcatgtaattcgtggtaaatatgatttattaggaatctattctagaaaaacatcaagatcaaaatatggaactaaaatacgaagagtataaaataaaaaaattatttataaatatgttattaaaaaaaggaaaaaaaacctgttctgaaaatatatttaaaaatattttaattaatttaaaaaaaactacaaaacaaaaacctaattttattttatttaaatcaattgataatttattaccaaaattaaaagcaataagtattcctaataaaaaaaaaaataaaaaaaaagatagatattttttaatgcttttaaatgaagataaacagattaaaaaatctatattatggttacttttaaatgcaaatttaaaaaatttaacaaatgaaataatacaaacttcaaaaaataaaagtaaaacaattaatacaaaaaaacaatattataaaaatattaaaaaattaaaatttaattttatttttgattaatatttattaattattaaatatataaaaaaaaaattatttatcattaaataattaattattacaaaatattcaattcttatgaaaaattattattatattaataaaaaaaatttacaaattgaaactacaactaatgattctaatatcgataaatttcaaaatgatttaaaatttttaaaagaaatttctaaaaatacacaaaatacacaaaatcatccttatcatttagtagatccaagtccatggccttttgttatttcatttggacttttttttttaacttttggtagtgctatgtattttcatggttatataggtagtaatcttttaactttaactggatttttaatggttattttaactatatatacatggtttcgtgatattgttagagaagcagtatatgaaggtcaacatactaaacaagtacaactaggtttaagaaatggaatgcttttatttatttttagtgaattattattctttgtaagctttttttgggcttttttccattcagctttagcaccaacacctgaaataggttcattatggcctccattaggtattgaaactgtaaatgcttggggtatacctttgttaaatactataattttattatcatctggtgcaacaattacttgggcacatcattcaattgtttttggtgatcgaaaaaatgctattttaagtttaattattacaattttattagcttttttctttactttaattcaagcctatgaatatattgaaagtactttttcaatttcagatagtatttatggtactacttttttcttattaacaggttttcacggtatacatgttattgtaggtactatatttattatagtaagtactattagattaattaatcatcattttacaaaacaacaccattttggttttgaagctgctgcttggtattggcattttgttgatgttgtttggttatttttatttgtagctgtttactggtggggaggtaattaattaaattttaaataataaattttatgtttagtcctttagaacaatttgaaattttacctatttttcaaataccttttgtatttactaatgcttctttaatattagtaataggtttagtttatttatatatttttacaaatataaaaactaaatttattccaacacgttttcaacaaatttttgaaatgatttttaatgttactattgaattaacttattcaagtataggaaaagctggtaaacattttgtttcattaatttttgttgtttttttttttattttattatgtaatttaataggaatggttccttatagttttactgtaactagtcatttaattattacttttactttagcattaactatttatataggttttaatataatcggaattaaaaaacataaattaaattttttaaatttattattacctagtggtgcaagtatagcattagttcctattttagtacctattgaattagtttcatatatttttagagtaattagtttacctgtacgattatttgcaaatatgatggcaggacatactttattaaaagtaattactggttttgcttggactatgttaaatgtaaatagttttatttttatggcacattttattccattaatcattattgtattattagtaggtttagaaattgctgtagctttaattcaagcttatgtatttactattttaacatgtatgtatataaatgatgctttaaatttacattaataaaaaaaaaaataaaaaaaaaattctttaaaggaaaaatagctcagttggttagagtggtagcttgtcacgctataggtcgcgggttcgagtctcgttttttccgtttaatgtattttttttttaattatcttataaatatgttattaaattattcaaatatttttatatttttaatattaagtttatttttatcaattttaattttcattttatcttttggtttaattaaacaaaaagatgatttagaaaagttaacagcttatgaatgtggatttaatccttatgatgatgctagaaaagtttttgatgtaaaattttatttagtagcaattctttttattatttttgatttagaagctgtttttgtttttccttgggttttaactttaagttcaaatttttcatggggtttttggactatgattgaatttttagttgaattagttataggttttatttatatttggtgtagtgatgctttagattggtaaaatatatatatataaataaaatttattgtttttatttttaaataataaaaattaataaatatttttttaataaatatttattaattttaatctccgtactatagttggtagtgctttttttaataatatgatttaataaaaaattataaattatattttgatataaattatattttatatcaaaatataatttataattttaatttttattagtattattataacgtactaaataagcttcaaatttacctaaaaaaggtataattattataaaaaatacaaaataataaatcatacttataataccaatttcagtataaggatattcaactggacattgtccaacccaacctaataataaaaaagctaccactaataaccaataacaaactttaaaaataggtctaaaagctgtacttctaatttcagatgaatttgtaaaaggtatagttaataaaataactaaagaaccaaacatagctataaccccaccgattttattaggaattgatcttaaaattgcataaaaaggtaaaaaataccattcaggtacaatatgtaaaggagttttcattggattagcttcaatataattatctggatgacctaaagtgtttggataataaaaaataaaaataaaaaatattaaaaataataccattaaaccaaataaatcttttgtataaaaataagggtaaaaaggaatattttctgtttttaaagtaatacctaaaggattatttgaaccaacctcatgtaataaaattaggtgtattaatacgacccctacaattacaaaaggaaaagtaaaatgtaaactaaaaaaacgatttaaagttggattatctacagcaaatccaccccatagccaatcaacaatatctttacctattaaaggtattgcagaaaataaattagtaataacagttgcaccccaaaaactcatttgtccccaaggtaaaacataacccataaatgcagtagccatcattaaaataaaaataattacacctgaacaccatagagcttctcttggagtaatataagaaccataatataaacctctaaaaatatgtacatatactacaataaaaaaaaaagaagcaccattagcatgtgtatatctaattaaccaaccattatttacatctctcataatatgttcaacactattaaaagctaaatcaatatgtggtgtataatgcattgctaaaaaaataccagttaaaatttgtactactaacataataccggctaacgaaccgaaaccaaaaaaataatttaaattaacaggggtaggataatctattaaatgattatttataactgcaaataatgattttttattccatctcataatatgaaatgaaaattaacctaaaaacaaaaataattaaaaacattatacatttatttttttatcccaaggattattaaaatcaaataatctatattgttgtgataaattaataggctcataaactattcttttttttaattcattataaaaaacttctaaaaaaccacttaatggaaaatctttacgtaaaggatgtccttcaaaaccataatcagttaaaattcttcttaaatccggatgatttaaaaaaaaaattccaaacatatcccaaatctctctttcacaccaatttgcagctttatatattttaataatagaatctacaggttgtaattcattaattgtaattttaatttttaaacgactattaaaacgaatacttaataaattataaataatttcaaagcgtttttctttattaatataatctacagcacaaatttcagataatactttaaattgactatttgtatgatttttaaaaaaaaataatataggaattaatttatttgtagaaatgttaatacataattcatttttatataatgtataatttattataggtaaaatttgtaataaatattgactaaatttttttaatactttcataaataaaaaataattataaatattaactataaatatttatatattaaaaaaataaataattttttttttaaaataatttatatatttttaattaaatacttatataacataaaaattataataaaaattaatttttattataatttacaggatttaattttaattaaaaagcaaataaaattaagaaagccatcattaaacagaataaagcaattgcttcagttaatgcgaaacctaaaatagcagttctcattaattcttgttgtaaagaaggatttcttgaaatacctataattaaagaaccaaaaacgttaccgataccaataccagcaccaattaatcctaaagtagctaatcctgcacctaaaaatttagaagcttgtaataacataaatgtattatcaaaaatttttttattatttaaaatatcttatcttaaagaatatattttttaaaatatttaattaatgtattttttatattatacaaatacatactacttttatatattaatttttttttaattaattttcaatttttttaccatgtactaaagtaacatacacaatataaaaaaaaaaaagagctgaaaaaaatgaaatataagaaccaaaactacttacagcattccaaccactcattgcatcaggaaaatctggaattcttctaggcataccagctaaacctaaaaaatgcattgggaaaaaagttatatttactccaataaagaataaccaaaaatgaatttgacctaaaacttctggatatctacgacctgaaatttttccaatccaaaaataaaatccagtaaaaataccaaaaacagcacccatagataatacataatgaaaatgtcctacaatataataagtatcatgtaaagcaatatctaaacctgaattagacataactacaccagttactccacccataacaaataataagataaatcctaaagtaaataataaaggtgtttcaaattttaaagaacctccccataaagttgctaaccaactaaaaattttaataccagtaggtacagcaataatcatagtagctgcggaaaaataagctctagtatctacatctaaaccaacagtaaacatatgatgtgcccatacaattgaacctaataaaccaatagataacatagcataaaccattcctaaataaccaaatacattttttttagcaaaagctgcagaaacttgactaataataccaaaagcaggtaaaattaaaatataaacttctggatgaccaaaaaaccaaaataaatgttgatataatactggatctcctccaccagaaggatcataaaaagaagtatttaaatttctatcagttaataacatagtaattgctccagctaatacaggtaaagttaataataaaagaaaagctgtaattaatacagaccaaacaaataaaggtaatctatgaaaacttaaaccaggagctctcatattataaatagttgaaataaaattaatagcacctaataatgatgaaatacctgttaaatgtaaactaaaaatagctaaatctacagaaggtcctgagtgtgcttgtacacttgataatggtggataaactgtccaaccagtaccagcaccagattcaacaatagcagatgaaactaataataataaagctggtggtaataaccaaaaactaatattattcatacgaggaaaagccatatcgggtgcaccaatcattaaaggaacaaaccaattaccaaaaccaccaattaaagcaggcataactaaaaagaaaaccataataaaagcatgtgcagtaacaacaacattatataattgatgatttcccataaaaatttgattaccaggttgtgctaattccattctaattaaaagagataatgttgtaccaacaacaccagcaaaagcactaaaaattaaatataaagtcccaatatctttatgatttgttgaaaaaagccatcttgttgaccatttatttatattttgaaaattcattttttttaatattttttttttaatttattttaaatgcaaaattatatattttatttttaaattaaaaaaagcgttggtttttttaattttaatttttttattattttttaaaaaattgtttaattttattaattacttgtttaatatcagtaaataataataatgttaaaaagattataccaatgattttaaatatcataagattttttttttaattatatattaaaatcaaaattgattttattttttaaccaagttaaataatcttctaatgaaacagcttctacaacaataggcataaatccatgatttactccacaaatttcactacattgtccataaaaaacaccttctcttttaataaacattgatgtttgatttaaacgacctggacatgcatctaatttaatacctaatgaaggtatagcccaagaatgtaaaacatctgaagcagtaattaatactctaatatgactattagttggaactactacacgattatctacttctaaaactctaaattgacctattgctaaatcatcttcttgtatcatataactatcaaaaattaaaggttcatctgaaaattctaaattatcagaatattcataactccaataccattgactaccaattacttttaaagtaataattggatcaattacttcatccattgaatataataaagcaaaagaaggaattgcaacagttaataagattaaagcaggaattgaagtccaaataatttcaatagtagcaccatgtacaatagttgatgggattttattttttttttcatcaaaaagagtaataactctaaataacatccaacaaacaaatacagtaatggtaattaaaaaaaacattaaatcatgatgaaaattaataataccttccataactggagttgctggatcttgaaaacctaattgccaaggttctgccatatctaaaaaagtaaatttattatttatataatttgttattgtcataatattgttgaaatttattatttattttttaatatatacaaaattaatttatttttgaatttcaaatattcaaaaaataaatataaaatatttaaaaaatattttttaaatatattcttttcttatagagattatcaaagaagggatttgaacccttaatgcgttaaagctttacatcctaagtgtaacgtgtttaccaatttcaccactttgataataaataaatacctactattggacttgaaccaataacctttgaatggaacagattttaaatctatcgtgtttaccaatttcaccaagtaggctataatattatatgaaaaaaaataaaataataacttatttacaattacatttatttgaattaaaatataatttttttattcttttaatcacttttttttatcttttcttaatttcttattatttttcagatcaattaatatatttattagttaataatttacttaatcaaaatatgttaaaatattttatctttacaaatattactgaaatttttattactaatatttttatagcaatttttatatcaagttttttaataattcaattaagtattttattaatttggttttttttatcaaaaggtttatataaatttgaaaatttaatttttattaaattttatagtttatttataatttttaatttatttataataaatttaatttttacaaatattattccacatatttggaattttttattaaatttaaatttttcaaatttatatcttttaactatttattttgaaccaaaaattaataattatttttattttattttttcatcatttatttatatatttataatattaatttatttttttttattattctttttaatatttaataatatttttaaaataaaaataattattaatttaagaaaatttttttatttaaaaataatattattaagtgctttaattacaccaccagatatattaaattttttattaatttattttttatttatttttatttttgaaatatttatatatattttattatatataaataaatataatttaaattaattaaactattttatttataaaatttaatttatttttatttaaattaatatttatatctgtaataatttttgtttctttaaaaatttttaaatttaattgataattttttatatacttaatagatgttatttttaaagaagatccatttgttaaaataattttatttttataggtgaaaaattttttatttttattcataatttataatttattttttggctagataacataaaggtaatgtaaaggactgcaaatcctttaatgacggttcaaatccgtctctagctttttaaaggatagagtgggattcgaacccacggtatttttacatacttcagttttcaagactgacaccttaaaccactcgatcacctatccggattaaaaattttatatttgtaaattaaaattaacgtcttttttgtttttttaatctacaaccattaaaaggttttgttgttttatctaaaagatattttattttaatatttttttgttttaaattttttaaaacattatatctacctaaacctgtaccatgtaaaaaaatttttaattttttaattttttttaattgaatatatttattaattttataaacaattaattgaacattatatggtgtattttttttaaatctagttttttttaatgatttagttgaccattgttttaaaagatttcctgtaggagttgttaaacttataatagtattttttaaactagcagtaatatgtaaattagttaaaattaaaggatttttttgttttaaatttttttttattttatatttatttttaaaattatatttaaatttttttttattcatataatattatttttttttttttttttgtaccttaaatggacgtttattacgtgaaatacgtttttgaataaaaattttttttaattttttagacgtttttgcatttgtatgtgtacgttgtccgctaacaggtaatccttgactttgtctaatcccacgattacttttaatttctactaattcatttaatctttcagttttatatttttttaaaagttgttcaacctttaaatttttattaatataattaataagtcggtttacgtggttgtttttaagtttattaagggtgatttgaggattaattcctatatttttacaaattttcttagattgaaattcattaataccgtataatatagttaatgaatataaaatactttttgaatctgaaattgttttattaaaaatatataacataatagattttatctatataccatataaaatgatagaaaaaaaaataaatcccataacaccctcacaacgtcaaacatttttattaaaaaaaaataatttaactcgaatttttaaaattaaatctttaacaaaaggttttcaacgtgctaatggtaaaaataatcaaggtaaaataactgtaagacatcgcggtggaggacataagcgcttatatagaattattaattttaatagatctaaaaatatagaaggttatgtaattaaaattttatatgatcctaatcgttctgcaaatattgcttatattaaaaaagatttaaaatcatatttaattttagcaccagaaggtttaaaaattaatcaatatattaaaagttcacctaatgccgaattaaaagtaggtaatgctttacctttacaaaatataccaattggaagtttaatacataatataagtttatatcctcaatcaagagggaaattaataagaagtgctggtacttctgcacaattaattcaaaaaattaataataaatatgctagaattcgtttaaattctggtgaattaaaattaatattattaacttgttatgctacattaggtattgtatctaatataaatcataaaaaaattaaattaggtaaagctggacgttcacgttggttaaatagaagaccttctgtacgtggtgtagcaaaaaatcctgttgatcacccacatggtggtggtgaaggtaaaacaagtggtggaagaccttctgtaacacctcaaggtaaaataactaaaggaaaacctacacgtagtaaaaaaaaaaaaaaattaattattcaataaattatgtctagaagtaaatataaaggtccattttttaaagttaatttattaaaaaaaaaacaatggatgaaaataactaataaaaatttaacaatattacccgaatatagtaatcattctgtaagtgtttataatggtaaaatctttattaatttagaaataaatgataaaatgattggctttaaatttggtgaatttattaatacacgaaaaaaacatatatataaaaaaaaaaaataaattatgggtcaaaaaattataccaattagtttaagattaaaaaaaaaaaaaaattggaattcaaaatggattgttaataataatgaatattctaatttattacattttgatttagaaattaaaaaatattttgaaaatatttttaattataaaaatttaaaattaatagatataaatatagtaaaaacatcaaataatattaatgtatatatttatgtacaaaaaaatgcaaaaaaatattataaattatcttataataaaattataaattatttaaatttatattatcctaataataatattaaattatttattaaaaatgttcaattttttgaatttattcaattacgaaaaaatttaaaaaaaatttttgataaaataaaaaaaaaaaatagaattaataaaaatattaaaaaaatgatttataattttagttatgccttttatactaaaaatattaatataataacattttatattagacaaacattagaaagaaaaaaaacacataaaaaatttataaataatattgataatatgcttcaagaattttttaaaatgttttctaattttgtaggataccgtttacaatttaaaggtcgcttaaataaatcaaaacgtaaaaaaaaaatggtatttcaaaaaggtaaaattccattaaatacattagaatatgatataaaatatcattttaatgaatttaaaactccatcaggtatttgtagtattaaattatgggttttctttaaacctttaaaaatagcattaaatccaaaatttttaaaaaaacaaattaaattaaaaaaacaaaaaattaaaaaatcttaattatgttatttccaaaaaaaactaaatataaaaaacaatttaaaggtaaacttgtaggtaaaacaacaaaaggtaataatattatttatggtaaatatgcaattaaagttttagaggaaactcgtttaacttcaagacaaatagaagcaacccgtcgaataattattagaaaaatgaaaagattaggatttctttggattagagtttttcctgatatacctataacttcaaaacctacagaaaatcgtatgggtaaaggaaaaggtgctgtttctttttgggtagctaaagttaaaaaaggacaaattctgtatgaaattagtggtatttctttagaaaatgcaaaaaaagttttaaaagcaggttcaaataaattaccgattaaaacaaaatttatttataaataataaggcttatagtttaattggttagagcataccgctcataacggtatagttgtaggttcaagtcctactaggcctaattaaaaatttttattttaaatgataaaattaaaaaaacaaaaaattaataatttactaaattatcaaccatttttaaaaaataattatttaaagaaaaaaaaatttaaattaaaaaatattttatttgaaaatcaaattttatataataatttaaatttagaatcctatgtaattgaatttaataattataaaaatatttatttaccttttactttaataaagatagataaaatttcaacgattgctataaaatatgaaaatattatattatttaattatgatttaacttataatattttatatcaatttaataaaataatgtttcaaaatatttttaaaaaaaaaaataatgcgattaaaggtcgtttattaggtggaaattggaataataaaaaaatttttatttcaattttaggttttattttttctatgaaacctctaaatttaaataatgctttaaattataaaaaaaaattttattttaataaatataataaaaaaggattttataaaaaaaaaattaattctacacgattaattaattgttataaattaaaatatttaaattttcaagttaataatattaataatttaaatattttaaaaaaaacaaaaaaagagttttctagactttcatatattcaaactattattcaaaatcaaaaaatacataataatagttttaaaaaaaattaaaaataaaagtgttctttcaagtaaaatatatgttgaagaaataaatttttaaaattaaattatgccacaattcgatcaattttcattctttaatcaagtttcatggtttttattttttttttttaatttttatttttttgttacttatttttttttacctaaaatttgttataatttaaaatttagaaaaaaaaaaataatttttgataataaaaaaaaaaatcaaattaattttgaaaaaaatattattttttttttttttaataattcttataaaactttttgttctaattttgaattatttattactaaaaaattatcaatttataaaaaaaatcaagaaattaaaatacaaaaaactccaatttttaatatattattaaaacaaaaaattaatacatttttaaatcaaaaatttttattatttaaaaaaatttttattataataaattaatattttatttaaaaaataaaatattaatttattaataagtgtatagctcagttggtagagcaccggacttttaatccgatggtcttgggttcaagtcccaatacacttattggggatatatttcaactggtagaaagtatgttttgcaaatataaggttatcggttcgaatccgattatctccatatttatttttattaaatataattttatgcaaaaaaaaattaaaaaaaatattaaacaacgttatttatttaaaaattttgaaaaaaatagattaacgttaaaaattctttcaaaaaatttaaatattgaaaaagatttaagatggaaattacaacaaaaatggttttttttccatcaaaattcatcaattactagaattaaaaatttatgtgttttaactggacgttctaaaagtatttatcgtttatttaaaatttctagaattcaattacgtcaattagcatcaaaaggatttttacctggtgtttcaaaatataattggtaatttttattattatatgattataacagatactctttcaaatttattttcaaaaataaaaaacggttacttagcaaaaaaatcaaaaatagtacagcaaaaatcaaaacaaagtataaatattttaaatattttagttaaagaaggttttataaaaagttataaaataaattcaaaaaatcaattagatatttatttaaaatatagaaaaaataaagcagttattactgaaataaaacgtttatcgaaacctggaaaacgtttatatataaataataaagatttatatataaaaaaaaaaggattttatattatctcaacatctataggtattttaactgatttacaggctaaaaaattaaatgttggaggtgaattaatttgtaaaattttttaaaaattatgattaaaataataaaaaaagatattaaattaaaaaataagaatttttttaaaagtcctttaggaaatattcaatttttttttatagataaaactttttcttttccatcagatattaaaatttctaataaagatcaaacaattttttttaagacaactttaggttcattatcattaatatttaataataatatttttttttttataaaaaaaaataaattattattaaatattaatgtaaataaaaataaaaaaagtattttaaatttatataataaattaattaaaataaaaataaaaggtgttttacaaggctttaaaattagtttacttttaaaaggtataggttttaaagcttttattgaaaataataatttaatactaaaattaggatttagtcataatataataataccaattccatctaatattgaaattattaatcaaacaaatactttaatttttagtagtatagattatatttttttaaatcaatttgtacattatattaaaaatcataaaaaaactgaaccttataaaggaaaaggtttattattaaaaaatgaaaaaattttacaaaaagaaggaaaaaaaagtaaaaaataattaaatatgatacaaaaaaaaaaaaaaaataataataatattttattaaatttattatttaaatcaaaaaatatgtatggagaatcaataactcatacaaataaagaattattgccttttatatatggaagtcgacatgattatactataattaatttaaaagatgtttcattttttttaaaacgtatttttaaattaataaaatatacaatacaaaaaaatgaaaaaattttaataataggaaataatgatgaagttaaatttttatttacatcacattttgtaaaaagaaatcctaatattattttttttaataaagaatggataaatggttttataactaataaaattatgaatacatattttaataaagtaattctttttttattaaaagaaaatgatataaaattaattttaataattaaaagttctataaaagatacttttttaaatcaagaactttctactttaaaaataccaactatttcattaataaacacaagtcaaactataaaaaatatagattatcctatagtaacaaattctagaaatattcaatcaatatatactttaatgtatttattacgtaaaatattttaataaataatatgaataaattaaaaccaagaaataaaatatgttttcaaaataataaaaacatacataaaaatttaaatttattaaaattaaaatcaaaaaaatggaatttatttaaaaaaaaattaagatatcgtaaagaaataaaacctgaaaaacgaaaaaaattttttcaaaaaagattatttgaaaaacaacaatttagaaatttttatggatgtattcatgaatatcaattaaaaaatttatttcaaaaattatctaaaaaaaataataaaataaatatatttaaaaaatttgttattttattagaaagtcgtttagatataaatcttgttagattaaaattagtaaaaacaatttttcaagcaaaacaattaattaatcataaaaaaattaaagttaataataaaattattagtaaacctaattttttattacaaaaaggtgatattattcatattattaaataaatatgcaaaaaaataaaaaaaattattataaaaataaaaaatttactaaacaacattttaatcaaaaaaataataaatatccttattctttaaaaaaaaaaaattattataaaaataaaaatagtatttattatcttttaggtgaaaaaaaaccagctaaacctttaatgacttcatatttacatagaaataaaaaaataaaaacaggtatttttttaaaaaaacctatttttaaagatattttatatcctttttatttaaatttaaaattaattaatgaatatttaaaaaaaaaataaaaatttaaaccatttaaatggttta
>Phytophthora agathidicida culture NZFS:3128 mitochondrion, complete genome [TPA_asm:BK014416]
agtactaataataaaagcattaagtggatgccttggcattaatttaatttttaggacgtaaaaaatgcgaaaagctgtattaaataatactttattttgaaatatagatttcctaaagaaaactttttctttgtgaaaattttaaaagcagtgaattgaaatatctaagtaactgtctaaaaaaatcaaacgagattccgttagtaatgacgaatgaacatggaaattaggtttataaaaataaaaaaaattatttgaaaaattttgaaaaatttacttaaaaaggtgaaagtcctgtaaaatatttattatttttatattagtaaaaagaggtatgtgtaatcttttttgaatattggggaaccaccctcaaaaccttttaaaaattaatgatcgatagtgaacaagtactgtaaaggaaaggtgaaaaagaacttttgagtttgaaataattctgaaacttaatgttaataatcaattgaaacttttttaaaaagtgacagtgtaccttttgcataatgggccagcaagtttatttttatagcaagcttaatttaataaagtaggcgtagataaatcaagttttaaaaagctttttagttatataaataagacccgaaactgagtgatctaaccatgaacagattgaaaaataggtaaaactatttggaggatcgaactcacatatgtggcaaaatatggagatgatttgtggttaggagtgaaaggctaatcaaactcagagatagctggttttccgcgaaatctattgaagtagagcatttaaaatctttttttggggtagagcactcattgagctagggggcgtaaaaacttactgaattcttggaaactccgaatacaaaaaaacgtaatttaaatagacagacattaggcgctaaggtctattgtcaagagggaaacagcccagattgatcgctaaggtctctaaataatattctaagtgaaaaaggaagtgaaaaaataattacaaccagtaggtaggcttggaagcagccatcctttaaagaaagcgtaatagctcattggtctagtttttttgcgcctaaaatgtatcgagacttaagaaatttaccgaagcggcaagttttattttatataaaacggtagcggaacattctgtatgttaataaagatatattgtaaaatatgttgaagatatcagaaaagaaaatgctggcattagtaacaaaaaataacgtttaaaaatcgttatcaccgtaaatccaagggtttctatgttaaaatgtattgcatagagtgaaacggcccctaagaaagatttgacgaaagcaaattttgatgggataatttttaaattaaatttttttaaaaaagtgacaaaaattttaaatttttcaggaaataacttttttaactaaaaaaccgtaccctaaaccgacacaggtggataggtcgagtagactaaggtgaatgagagaactatattgaaggaactcggcaaaatgactttgtaacttcgggataaaaagtacctatttatttaaatttttaaataagtaggtgtcacaaaatagggggttgcgactgtttaataaaaacttaggactctgctaaatggtaacatgatgtatagggtctgacacctgcccggtgctggaagataaaaaggagatgtttgcgcattaaatggaagtcccagtaaacggcggccgtaactctgacggtcctaaggtagcgaaattccttgtcgggtaagttccgacctgcatgaatggtgtaacgacatccccgctgtctccaatatagactcagtgaatttgaattatccgtgaagatgcggattttctatagttagacggaaagaccccgtgaacctttactacatctttatattgttattttatctaatatgtgtagcataagtggtaattttttagacctttacgctagtaaattgtttaaatatccttgaaataccactcttattaaaataaataactaatattttttttttaatagacattgtatggttggtagtttgactggggcggtcacctcctaaagagtaacggaggtgtacaaaggtaagctcaaattggataatagtatcaattgtagagcataatggtaaaagcttgcttgactgtaagatagacatatcaaacagggacgaaagtcggtcatagtgatccgataattctttgtggaaagattatcgctcaacggataaaaggtactccggggataacaggctgatgactcctaagagctcctatcgacggagtcgtttggcacctcgatgtcgactcatcacatcctggagctgaagaaggttccaagggttcggctgttcgccgattaaagtggtacgtgagttgggtttagaacgtcgtgagacagtttggttcctatcttctatagatattttgaaaaatgaaagaatctaactctagtacgagaggaccgagaagggtaaatctctggtgtatcggttgttgaaaggcattgccgagtagctaaatttattttggataattactgaaagcatataagtaagaaaccattcttaaaaatttttcatataaaaactgtaaaagatgattacattgataggttttaagtgtaagtattgtaaaatatttagcttaaaaatactaaaagttttaaaaattaaaatataattatttctttgtagctcaacggtagagcaaatggctgttaaccattaggttgtaggttcaaatcctatcaaagaagttttatattttaggtcgaatagccaagttaggtttaaggcagtagtttgctaaactatcagttaatttattaactcgtgggttcgaatcccacttcgacttattttattagatattaataggatgatgtagtttaatggtagagcgtgggaatcataatcctaatgttgtaggttcaaatcctaccatcattattattcaaatattatttttttttaaacggaaggtagcatagtttggctaatgcatctgttttgggaacagaagatcaaaggttcaaatccttttcttccgaaaattagtaataagatgagatagagtaataggttaacttatcaggctcataatctgaagatgtaggttcaagtcctactctcatcattttcattataataaaataatctatgattcaaattcaaactaaattaaaagtaaatgataatagtggtattaaaataggacaatgtataaaaatttataaaaaaaaagttggaaaaattggtgataccattttaatttctgcaaaaaaattacgtctaaatcaaaaaaaaaaaattaaaatagttaaaggtgatttatttaaagcatttattattcatacaatatatcaaaaaaaaagtactataggtaatataataaaatttgataaaaattgtataattattttaaataatcagaataaacctttaggtacacgtatatttggtccaattacatctgaatttcgaaaacaaaaaaattttaaaatattatcattagcttcaaatattttataaaaatctatggaaaaaaatttacaaaatcattatcaaaatgttactatctacgatcttttaacaaaattaaattttaaaaatatatttaaaattcctaaaataactaaaatttgtttaaatattggttttaaaaaagcaaatattgaaaaaaaaaaattaattaatataattttactgttaaaattaataacaaatcaaaaacccatgataactaaatcaaaaaaaaataatatttttttaaaaattaaaaaaaattcaattataggttgtaaaattactttaagaaaaaaaaatatttttaattttttagaaaaaattttaatttttattttaccaaatataaattatttaaattttaatcttaaaaataaaaatatttttaattttcaaattcaaaatattttacatttttttgaattaaaaactgaatttttaaaatttaaaaatattcctccaatagatgtatctattcatacaaatgcaaaaaataataatgaattatttttattattaaattcactttttattataaaaaaataaaatattattgcaaaaatagctcaatggtagagtataaccttgccaaggttaatgttgagggttcgagtccctttttttgcttatacttataaatggactcaaaggcagtatttgatatttccatttattatttattaatttttaattaataaaaaagggaataataatagaattgacatttatttgtgattatagattaataggtaaatcctttatcttccaagtaaatattgtgggttcgagtcccactaatcacattttaattaaatataaatatgatataataaaggagaaatggctgagtggttaaaagcggcagactgtaaatttgttgaagtaatttctacgtaggttcaaatcctactttctccaataaatttaattactattgtataaatataaaattaatttaattaaaaattttgtttttaatatttataaaaaaacaaaaaaatttaatcctttaagacaatataagataaaaattaatataagaatgttaattttataaaatttattaatatttgttattttaaaaattaatattaaatacttaatatcaaaaattaaatagagtttgatcctggctcagaataaatgctatcggtatgcttaacacatgcaagtcgaatgtttctaaaacatggcgaacgggtgagtaacacgtgaattatctaccttttaattcagaataattatttttataaaaatactgaataaataaattaaagtttttaacgttaaaagatgagtttgcgtaagattatggtagttggtagtttaaaagactaccaagcctattatctttagctggtttgaaagaatgatcagccacattgggactgagacacggcccaaacttttttaaaggcagcagtggggaattttggacaatgagcgaaagcttgatccagcaataccgagtgagtgatgacggctaattaggttgtaaagctctttcattaaggaggaaaatgacagtacttaaaaaagaagttccggctaatacccgtgccagcagccgcggtaatacgggaggagcgagcattattcggaatgattaggcgtaaagggtttgtaggtggttttttaagttgaaaaaaacaaattaaagctcaactttatatattttttcaaaactgataaactagagtataaatagaggataatggaatttctattggagtgataaaatacgttgataatagaaggaagatctatggcgaaggcaattatctgggtatatactgacactgagaaacgaaagcttgggtagcgaacgggattagataccccggtagtccatgctgtaaacgatgagtgctaatatttagaatttttagatataacagctaacgcgttaagcactccgcctgaaaagtataatcgcaagattgaaattcaaaggaattgacgggagtctacacaagcggtggagcatgtggtttaattcgataatacgcgcagaaccttaccaactcttgctaatttttatataaaattttatataaaaaacaggcgttgcatggctgtcgtcagctcgtgttgtgaaatgtttggttaaatcctttaacgagcgcaacccctatcgttatttgctaatttattaaaaacaaataaaagtactctaatgaaaatattaatgataggttaatggaaggtggggatgacgtcaagtcttcatggcccttatgagttgggctacacacgtgctacaatgataatcacaatgagaagcaataataataaaagttggagcaaatctttaaaaattatcttagttcggattaagggctgcaactcgcccttatgaagttggaatcgctagtaatcgcagaacagcatgctgcggtgaatatgttactggactttgtacacaccgcccgtcacatcagggaagttgattatttttaaaatgatttttaattatttaattttattaaataactttttaattaaaatagtttataatttatattaaataaattaaaatccctaaaaagtaattagtaactttgatgaagtcgtaacaaggtagtcgtaggggaacctgtgtctggaagagatctttaaacattcttaaattaattttaaaagtcttaggaaaatagtttaattggtaaaatcatagtctccaaaattattgttatgggttcaagtcccatttttcctgttttaatttatataaaatattataaatcaaaaaaattttataaaatctgaaattaattaaattcaagttataaaaataaaattttatttaaaatactttttaacaaaagggaatttaaatttagatttataatattttataatgtatgactataatacaataaccggaattatgaaaaaaaaaaaaatatatatctttttagtgaaaataaattcaaattttatttaatttttatcatattaaaaatgattgacatatatattaacaatataaaattaaaagttaataaaaatttaacagtattacaggcttgtaataattttaaaatcgaaattcctaaattttgttttcaagaaaatttacaaattgccggtaattgtagaatgtgtttagttgaaattgaaaattcacctaaaccagtagcttcatgtgctatgcctttaatgactaatatgaaaatttttacagatacacctttagttcaaaaagcacgtgaaagtgtattagagtttcttttaataaatcatccattagattgtcctatttgtgatcaagcttctgaatgtgatttacaagatcaaactatgatttttggttcagatcgtagtcgttttttttttaaaaaacgtagtgtagaagataaatattgtggtccttttattaaaactattatgactagatgtattcattgtacacgttgtgttcgttttgcaaatgaaatttgtggaattgatgatttaggtactacaggtcgtggtaataaaacagaaattaatttttattatccgaaaatttttaattcagaattttctggtaatttagttgatttatgtccagtaggagctttaacttcaaaaccttatacatttaaagcacgttcttgggaattaaaaaaaaaagaaggtattgatattttagatggtataggttcaaatataaaaattgatatttttaataatgaaattgttcgtattttacctaaaactaattttaatattaataaagaatggatatcaaataaaacacgatatttttttgatagtttaaaatatcaaagattaaaatatcctttattaaaagataatgaaaataattttcataaaatttcatggttagatgctttaaatttaattaatcaaaaattaataactacagatagtactaaaattaaaagtattattggtgatttaactgatttagaatcactttttttattaaaaaaaaatttaaataaattaggaatttcaaatataatttatgaacgttttttaaataatcaaaatataaaaattaattcagatttaacttcaaattttttatttaataatacattaaaatcaattgaagaatctgatctttgtttaataattggtagtgatattcgtaaagaaggttctattttaaatattcatttaattaatcgtttaaaaaaaggaaattttaaagtagcttatattggtaataaaatagattttacttattcaataaaacatttaggtttaacttttttaactttaatagatattattgtaggaaaacattctttttgtaaagatttaaaaaaatcaaaaaaacctttaattattattggtgaaaatattataaatcaaaaaaatggtttttttttattatcaaaattaaaaaatttatcatttttaaataataatatcaatttttttaattctcaaacttctttaattaatttttttgaaattactttttcaaaaacacaacaaaatttatctaataattcaaaattatattatttgtttaatacaaatttacaagataaattaaaaatatctaaaaataattttattatttatcaaggacatcattttacaaaagatgcacaaaattcaaatttaattttacctggattaacttttttagaaaaaaatggaatgtatataaatttagaaggttttattcaaaaaaatgaacaaattttaaatttaaatactgaacaacgaaaagattctattatttatagaaatatttataaatttttaataaataaaaatcaatcaaaattaaattcttttttaaagcttcaagatattttaccttatttattaaaaaaaaaaataaaaattattaataattttagttttaataaaaaatatttaaaaattaatattaattttttaaattcattaattaaaaataattattatacaaatatattagaacaatattcaaaaatattaattaattctaataaaattataaaaaatcaatcaaaatcattatgatatacacaattttaaaatttttaattttagtattacctttattaattgctgtggcttattttactttagttgaacgtaaagtattagcttctattcaaagaagaagaggacctaatgttgtaggtactttcggattattacaacctttagctgatggtcttaaattatttgtaaaagagactgttttacctagtaatgctgatgtaattttatttatatttgcacctattttagctttttttttaagtttattaagttggactgtaatacctttaggatttggtatgttttttactgaattaaatataggtattttatatttattagcaatttcatcattaggtgtttatggtattattattggtggttggtcaagtaattctaaatattcatttttaggtgcattaagatcaactgcacaaatgatttcatatgaattaactattggattttcaattctttcagtaattgtttgtgctaaatctttaaatttaatttcaatagttttagcacaaaaaactgtttggtattgttttcctctttttcctattttcttaattttttttatagcatgtttagctgaaactaatcgacatccctttgatttacctgaagctgaagctgaattagtttcaggatataatgttgaatattctgctatgggtttcgcattattttttttaggcgaatatgctaatatgttattaatgagtagtttaattactattttatttttaggtggttggttagctccttttccttttagtattaaatttattaattttttaccaggatctttttggtttagtattaaaatatgtttttttgttgttttatttgtagtggctcgagctgttttacctagatatcgttatgatcaattaatgcgtttaggttggaaagtatttttaccttttaccttaagttggtttttatatactgcaagtattttaataagttttaattggttaatttaattatgagtattttaaatcattttatttttactttttttttattttgtctaggtttatttggtataattttaaatagacaaaatattataattattttaatgtctattgaattattattattatcaattaatttaaattttatttattttgcagttttaattgatgatataataggtcaagttttttcattattaattttaacagtagcagcggcagaatctgctattggattagctattatgattgttttctttaaattatatggagatatatcaatttataaaattaatttattatctttataataaattaattaatttcagtataactataatatatatatatattaaaaataaaactatttacaacctcttggattcgaaccaagattttaaagcttagaaggctaatactctaccaattaagttaaggttgttttagttttattttatttagaatgtacattaaaaatagcttttaatgaatttcttgaaagttgtttataaatattttgttttaaaattttttttttttcttttttagttaaagttactgcacctattaaagctattaataatataataccagctgctaaaaaaaaaaaagcataataactgtataaaatttgtcctattgtttcaatatttgtgattatatctaattgatatataaaattctttaaaaaaggttttacatcaacaaatatttcaaaagtacctttcatactatcgtgaaagaaaaataaagtatttacttcttgattaaaaaaagaattattaattaaatgataatatgatgtgaaaactttactaaacattataaatgtttctaagaaaaaaataaaactaattaaaaaaataataggtaaataaccaaaattattatttattttatttttatcaattaaaacattaatatctaacatcataattacaaataaaaataatacagtaattgctcctacatatataataattaacattattgataaaaattcaatttctgaaattaataataatcctgttgaatttgtaaaaactaatattaaaaaaaatgcagaatatattgtatttgtagaatatattacaaaaatagctgaagttaaagctatagttgaaaaagtataaaaaaaaattgtttcaaaatccataattaatatatgtaaattatataaatttattattattatatcttaaaagatatatatattttattatttttatttaattaataaaaaaataaataaaaataataaaataataataacattaaaataataaataatagaaaaaaaaataatatttattaaaaaaatagtactaattaacattaataatgaataatgataaatataaccagtttgtaataaaattattctttgacttaaaaaagtaaaaatagttgttaaaccataaggaccacacatttcaattaaacctttatcaatcattttatatgtaacattataaccaatttgtaaaatatattgattaataaattcataataaattttatcaaaataccattttctatttaaaaaattataaaaataaagaccatattctgaaatttttaaattatataaaaatttaaatttaaaaaaatataaataaaaagcaccgaataaaccacaaaaacttaaaataacaggtaatattttaaaaaatgttggtaaaaatttagcatcaatcatttgattatttaatggatttatataaatagaattattccaaaaattagaacctaatccaacaaacatatctttagaaatataaccaataaaaatactaccaaaagctaataatcctagaggaattcccatttctaatggcacatcatgtgcatttttaataatatttttataagcatttgtttcacttaaaaaagcaaaaaataataaacgagttgaataaaaagctgtaaaaaaagcaccaatagtacctaaccaataagcaaaatgacctgtttcactaaaacttacaaaagctacttctaatattaaatctttagaataaaatcctgttaaaaaaggaaaacccattaaagataatgaacctattaaaaacattatataagtaaagggtaatatacgtcttaaacctcccatttttctaatatcttgttcatcacccatagcatgaattactgcacctgaacataagaataataatgctttaaaatatgcatgatttgataaatgaaaaatagctaaaggataatttgataaaccacaagcaaaaaacatataacctaattgactacaagtagaataagcaactatttttttaaaatcattttgtactaatccaacagtacttgcaaaaaaagctgttgacgcacctataatagtaataacttttaaagaaaacattgaatattcaaacattggggaacatcttgctgttaagtatacacctgcagttaccatggtagctgcatgaattaaagcagaaacaggtgtaggaccttccattgcatctggtaaccataaatgaaaaaaaatttgagcagatttacccatagctccaataaaaattaaaatacaagctacatcaacaatacttaaaatataattaaaaaaaataaatttaaaatctttaactatagaaatagcagcaaatgtactaaaatattctatagttctaatattataaaaaattgttaatacacctaataataaaattaaatcactaattctatttactaacatagctttaattgcagctttattagcttgtaaacgtgtaaaccaaaaattaattaataaataagaacaaaaaccaacaccttcccatccaacaaacatttgcataaaattatcaccagtaactaaaataatcataaaaaaagtaaataatgataagtaagacataaatctagataaatgtggatcatgtgccatatattgtgaagaatataaatgaactaatgttgaaatacttgttacaacaacaagcattatcatagttaaactatcaaataaaaaacaccaattacaattaaataaaccactattaatccaatttgaaatataaataatgtattcatattcatttgtaattgaattataaataataattaatgaaaaaagacaacttaaaaaagttgttaatgtagttataaatacagaacctttacgtccaatataaaaaccaaatagtccagctgctactgaacctaaaaaaggtaaaaaaattaaagttaataataacatattagaataaaataaataagaaatatttatacttagttaaatatttctacttaaataataaataatttttttttttttataataaaaaaaattatataaatataaattaatataatatataataaataatttaaaattatttattatatatttatttagtaataaaattattagtaaaatcaattgctaatgtatttaattttttgtctaattctttagaaatttcttttttagttaaaatttcttctaaaatatcagaataattagttttaataaaatttaaccaattattttcaaaaattgaaactttatctacagcaattttatctaagaaaccacgtactcctaaataaataattacaatttgatcttcaacagataaaggtatatttaatccttgttttaacatttctgttaatctaactcctctatttaattgttgttgagttgttgcatctaaatctgaaccaaattgagcaaaagcttgtacttctctaaattgtgctaattctaatttcatagtaccagcaatttgtttcatagctttaatttgagctgaagaaccaacacggcttacagataaacctacactaattgcaggtctttgaccttcattaaataattcagtttctaagaaaatttgtccatcagtaatagaaataacattagttggaatataagcagaaacatcaccagcttgagtttcaataataggtaaagcagttaatgaaccaccaccaatttttctattcattttagcagctctttctaataaacgagagtgtaagtaaaatacatcacctgggtaagcttctctacctggaggtcttcttaataataatgacatttgtctataagctacagcttgttttgataaatcatcataaaaaattacagcatgtttaccattatctctaaaatattcacctaaagcacaacctgtataaggtgctaaatattgtaaaggtgctgaatctgaagctgttgctgctacaataacagaaaaaaacattgcatttttttcttctaaagttttagttaattcagcaatagttgatcttttttgacctacacctacataaatacaatataattgattatttgtatctttttttaaatgaggttctctttgattaattattgtatctatagcaatagaagttttacctgtttgtctatcaccaataattaactctctttgaccacgaccaataggaattaaactatctacagcttttaaacctgtttgtacaggttctttaacactttctctaggcataatacctggagctttaacttcaactctactttctaatttactattaatttgacctttaccatcaattggttgtcctaaagcatcaactactctacctaatacttcaggtcctacaggtacactaacaatagatccagttcttcttacaaagttaccttcttgaatttctctatcattactaaaaacaacaacaccaactacgtcaggttctaagtttaaagccatacctttaatattaccattattaaattcaaccatttcaccagcttgaatttgagttaaaccgtaacatctagcaataccatcactcattgaaagaacaatacctgtttcttgtaaacttttttcatctttatattttttaatatttgattccagtatatatgataattcaatagccatataaaggttattaaattatcatattaaaaaataataataaaattattattttttttaaaaatatattaaatatatatttttttaccctttacgagaattgaactcgtatctttgccgtgaaaaggcaatgtcctaaccattagactaaaagggcttatttttattaaataaaataatttatttaataaaaataagaaaaatcaatatgtattaaaattttagatacactttcatgcatacaactttcaaaaattttaggatataaacctaataaaaaaatatttataattaaaattaaatgtattaaaaattcacgataagttaaatcataataaatttttaaataaatattttgaatattaccatagcatattctattataaaataataaagaataaataccacctaaaaacattccaattgttgcaaaaatagctgttgtagtattatcttcaaaaactcctgttaaaataagaatttcaccaacaaaactacttgaacctggaatagacatattcgctaatacataaataaataatgcaatacaaaataatggcattgtatgtgctaaacctccataataattaataaaacatgtatgatatcgatcatataaacatccaattgaaaaaaataaaccactagaaactaatccatgactaatcatttgaatgatactaccttctaaaccttgaatagttaaagaaaaaatacctaaaataataaaattcatatgagcaactgatgcataagcaataatacgttttaaatttgtttgtcgaatagctgttaaagaagcataaataactgatattaaacataatactaaaatatatggtgtaaaatataaagtagctttaggaaataaaggaactaaaaatctaatcataccatatgatcctaattttaataaaatacctgctaataatacagaacctgcagtaggtgcttcaacatgtgcttcaggtaaccaaacatgaaaaggtaacattggaactttaacagcaaatgataaaaaaaaagctaaaaaatataatttttcatatgaaaaattaaaattactataatataatatttgataatcagtagtacctacagttaaaaataaatgaataattgcaataaacatgaataatgaacctgctaaagtatacataaaaaataaataagaagcttttattttacgctctcttgatccccaaataccaataattaaaaacattggaattaatacactttcaaagaaaatataaaaaataagtaaatctaatacactaaatgaaataattaaacaaaattctaaaataaaatataaaataaaatattctttaatatttttattaataatttcatagctaattaacatacatattggaatcaaaaatgttgttaaaattataaaaaataatgaaataccatcaagacctaaataaaaattaatattaaattgactaatccattctattttaaataaatattgaaaattagaagttgatttatcaaataaaatccataaaggtaatgacattaaaaaaatgaaaaaagacataaaaatactaaaatttttaataaatttttcatttttcgaaaaagataatataataaccgtaatcaatggtaaaataagtaaaaaaattaagataaacttattaaacataaaaaatttaattaaatagaaaaaaaaaaaggggcgaaaaatgggacttgaacccataacacttagacccacaatctaacactctacctttaagttataatcgcctttttaaatttttcttaaataatagataaaatttaaaaaaggttgaacaactaaattatttaatggcggataatttgtagataatatttgttttatttttaaactagaataaatattattttgaatatttaaataaattaattcaagttttttaaaattagttaaatttttaattaaatttaaatcattatttccataaattaataatatagaaccttgtccttttaattttgaaaaaatattagtagttaatttttgatttaatattaaagatttatattctaattttttaatatttttttttaaagatattatttcgttaatatttaaatcattataacgaaatatatatatatatttataagtttgtttaattttttgtaattggtttaatttatattttttaaaaaattttttttgcataatttttttttacttttatatttttattaataattaacgatcaatttcaccaaatacaacatctaaagtacctataattgttactacatcagcaatcatatgatttttagctataaaatctaaagcttgtaaatgtaaaaatcctggtgattttattttacatctataaggtttatttgttccatcagatactaaataaacaccatattctcctttaggtgcttcaataacagtataagtttcaccactatttacactaatattttcagaataatatttaaaatgatgtattaaagattccattgaatttttaatttgagttctatttggatttgtaatttttttatcatctaatttaataggaccatttggtattttattaagtacttgtaaaataattctaatagattgtcgcatttcttcaattctaattaaataacgatcataacaatcaccatttgtacctataggtatatcaaattctaattgatcataaatttcataaggttgagttttacgtaaatcccatgaaataccagatcctcttaacattacaccactaaatcctaaatttaaagcatctttagcagaaactacaccaatatcaactaatctttgtttccaaatacgattatccgttaacatttcttcaatttcatccaaacgtgtattaaattgttcacaaaaaatataaatatcatttaataaacctttaggtaaatcttgattaacacctccaggtctaaaataagcagcatgcatacgtgcaccggaaactctttcataaaattccattaatttttcacgttcttcaaatccccaaaaataaggtgtcattgctcctacatctaaagcatgacaacatacagctaataaatgatttaaaatacgtgttatttctgaaaataaaactcttatatattgagctcttaaaggaatatcacaatttaataatttttcaattgctaaaacataagcatgttcttgacacatcattgaaacataatctaatctatcaaaataaggtaaagcttgtaaataatttttatattctattaatttttcagtacctctatgtaataaacctatatgagaatcagctttttgaactacttctccatttaattctaaaattaaacgtaaaacaccatgagcagctggatgttgtggaccaaaatttatagaaaaatttttaattttttttaaaggcattattgctatatttttttttaattaaaaaaaaaatatttataaattaattttttttataaatatatagcatatatagtaagtaaatattttttaaatatttatttctttttttacattatgatttttcaggaaatttttaataataattttgaaattattattcccgaattttttttaacaactattttattaattttattattatttggagttttttataaaaaaaatcaaaatactcaaaaaattttgattattaaaaatattactactataataatatatttattattaattcttttaatattaacattaaatataacaaatatttcaaataatatattaaatggtgtattaattattaataattttacacaatttattaaagtaattttaatattatcaacaattatttgttttttaatacaacaaaaatatttaatacaacaaaaaataaattcatatgaaattaatattttaatgttaatttcattattaggtttaatgttattagtatcttcaaaccattttattacgttatatttagcaatagaattacaaagtttaagtttttatatattaacatcaactcaaaaaaaatctatattatcaattgaagctggtttaaaatattttattttaggatcaattgcttcaggttttattttatttggttcatcaataatttatgctattacaggttctttaaattttaataatatatttttaatattatcaaatataaattttttagataatattaatttattaataagtttatcttatggattaatttttattttagttggtattttatttaaaataggtgctgcaccttttcatttttggttaccagatgtttatgaaggagctcctaataatatctcaagtttttttgctattgtacctaaaattgcttttattggtgtattaattcgtttattttttgatattttttttactatttcctatttttttgaaatatttttttatattatttcatttttttctatgttaataggtgcattatctgcattacaacaaaaaaaaataaaacgtttattagcttatagttcaataagtcatgtaggttttattttaataggatttacttcaaatatgttaaataatattccttttattttattatatgttattatttatattataacaagtattaatttatggacatcttatttatctttaaatataaatcataaacctattaaatatttaacagatttatcaaatatatattctattaataaattaattgctgtaattattattttaaatattttttcattagcgggtataccaccattagcgggattcttttcaaaattatttatatttttttctgctattaaaaataattattttagtttagtattttttggtattattataagtgttttaagttctttttattatttaaaaataataaaaattatttattttgaaaaaatattaagaaaaatgtatatttcacaaataaataaaatacaaagtataatattattaattaatactcaatttattttattcttatttatttttccaaatattatattagtaaatttaaataaaatttatttatatttattaatataatatttagtctggatagctcagttggttagagtaaaagactgaaaatctttgtgtcggtggttcaaatccacctccagacaatttttattattaaaaatatgtatcttttaagaataacttttaaatcatttcaaaaaataaatcaacttaaacaaaatttattaaaattaaaaaattttaataaattaaaaaatattcaaatacatggtatatttcaaacaaaaaataaaaataaaatttttactttattaagatcaccccatgtaaataaaaaatcacgtgaacattttatttataaaaattatacacctaaaatagatataaaatttaaaaatatttttcaattattaaattttttaattttaattaaaaaaatattatctgaaaattcattaatgaatattaaaattataaaaaaaaattaaagatatgcttatagcttaattggataaagcgttagattgcggatctataaaatgaaagttcgagtctttctaagcatatattttgaagtatagccaagtggtaaggcctccgtttttggtacggaaaatcaaaggttcgaatccttttacttcaaaagggcctataactcagttggttagagtatacgcctgataagtgtaaagtcagtagttcaaatctacttaggcccatagaataattagctcaattggtagagtatttcgtttacaccgaaaatgttagcggttcgagtccgttattattcaataataataaataatatgtcaacaattaatcaattatttttaaaaaaacaaaaacgtttagaaaaaaaaaaaagaaataagagtcctgctttaaaacaatgccctcaacgtaaaggtatttgtttaaaagtttataatacaactcctaaaaaacctaattctgctatgcgtaaagtagctaaagttcatttatcaagtaggtatacgataattacatatatacctggaattggacatactttacaagaacattctattgtattaattagaggaggtagagtaaaagatttacctggtgttaaatatcatgtaattcgtggtaaatatgatttattaggaatctattctagaaaaacatcaagatcaaaatatggaactaaaatacgaagagtataaaataaaaaaattatttataaatatgttattaaaaaaaggaaaaaaaacctgttctgaaaatatatttaaaaatattttaattaatttaaaaaaaactacaaaacaaaaacctaattttattttatttaaatcaattgataatttattaccaaaattaaaagcaataagtattcctaataaaaaaaaaaataaaaaaaaagatagatattttttaatgcttttaaatgaagataaacagattaaaaaatctatattatggttacttttaaatgcaaatttaaaaaatttaacaaatgaaataatacaaacttcaaaaaataaaagtaaaacaattaatacaaaaaaacaatattataaaaatattaaaaaattaaaatttaattttatttttgattaatatttattaattattaaatatataaaaaaaaaattatttatcattaaataattaattattacaaaatattcaattcttatgaaaaattattattatattaataaaaaaaatttacaaattgaaactacaactaatgattctaatatcgataaatttcaaaatgatttaaaatttttaaaagaaatttctaaaaatacacaaaatacacaaaatcatccttatcatttagtagatccaagtccatggccttttgttatttcatttggacttttttttttaacttttggtagtgctatgtattttcatggttatataggtagtaatcttttaactttaactggatttttaatggttattttaactatatatacatggtttcgtgatattgttagagaagcagtatatgaaggtcaacatactaaacaagtacaactaggtttaagaaatggaatgcttttatttatttttagtgaattattattctttgtaagctttttttgggcttttttccattcagctttagcaccaacacctgaaataggttcattatggcctccattaggtattgaaactgtaaatgcttggggtatacctttgttaaatactataattttattatcatctggtgcaacaattacttgggcacatcattcaattgtttttggtgatcgaaaaaatgctattttaagtttaattattacaattttattagcttttttctttactttaattcaagcctatgaatatattgaaagtactttttcaatttcagatagtatttatggtactacttttttcttattaacaggttttcacggtatacatgttattgtaggtactatatttattatagtaagtactattagattaattaatcatcattttacaaaacaacaccattttggttttgaagctgctgcttggtattggcattttgttgatgttgtttggttatttttatttgtagctgtttactggtggggaggtaattaattaaattttaaataataaattttatgtttagtcctttagaacaatttgaaattttacctatttttcaaataccttttgtatttactaatgcttctttaatattagtaataggtttagtttatttatatatttttacaaatataaaaactaaatttattccaacacgttttcaacaaatttttgaaatgatttttaatgttactattgaattaacttattcaagtataggaaaagctggtaaacattttgtttcattaatttttgttgtttttttttttattttattatgtaatttaataggaatggttccttatagttttactgtaactagtcatttaattattacttttactttagcattaactatttatataggttttaatataatcggaattaaaaaacataaattaaattttttaaatttattattacctagtggtgcaagtatagcattagttcctattttagtacctattgaattagtttcatatatttttagagtaattagtttacctgtacgattatttgcaaatatgatggcaggacatactttattaaaagtaattactggttttgcttggactatgttaaatgtaaatagttttatttttatggcacattttattccattaatcattattgtattattagtaggtttagaaattgctgtagctttaattcaagcttatgtatttactattttaacatgtatgtatataaatgatgctttaaatttacattaataaaaaaaaaaataaaaaaaaaattctttaaaggaaaaatagctcagttggttagagtggtagcttgtcacgctataggtcgcgggttcgagtctcgttttttccgtttaatgtattttttttttaattatcttataaatatgttattaaattattcaaatatttttatatttttaatattaagtttatttttatcaattttaattttcattttatcttttggtttaattaaacaaaaagatgatttagaaaagttaacagcttatgaatgtggatttaatccttatgatgatgctagaaaagtttttgatgtaaaattttatttagtagcaattctttttattatttttgatttagaagctgtttttgtttttccttgggttttaactttaagttcaaatttttcatggggtttttggactatgattgaatttttagttgaattagttataggttttatttatatttggtgtagtgatgctttagattggtaaaatatatatatataaataaaatttattgtttttatttttaaataataaaaattaataaatatttttttaataaatatttattaaaaaaatatttattaattttaatctccgtactatagttggtagtgctttttttaataatatgatttaataaaaaattataaattatattttgatataaaatataatttataattttaatttttattagtattattataacgtactaaataagcttcaaatttacctaaaaaaggtataattattataaaaaatacaaaataataaatcatacttataataccaatttcagtataaggatattcaactggacattgtccaacccaacctaataataaaaaagctaccactaataaccaataacaaactttaaaaataggtctaaaagctgtacttctaatttcagatgaatttgtaaaaggtatagttaataaaataactaaagaaccaaacatagctataaccccaccaattttattaggaattgatcttaaaattgcataaaaaggtaaaaaataccattcaggtacaatatgtaaaggagttttcattggattagcttcaatataattatctggatgacctaaagtgtttggataataaaaaataaaaataaaaaatattaaaaataataccattaaaccaaataaatcttttgtataaaaataagggtaaaaagggatattttctgtttttaaagtaatacctaaaggattatttgaaccaacctcatgtaataaaattaggtgtattaatacgacccctacaattacaaaaggaaaagtaaaatgtaaactaaaaaaacgatttaaagttggattatctacagcaaatccaccccatagccaatcaacaatatctttacctattaaaggtattgcagaaaataaattagtaataacagttgcaccccaaaaactcatttgtccccaaggtaaaacataacccataaatgcagtagccatcattaaaataaaaataattacacctgaacaccatagagcttctcttggagtaatataagaaccataatataaacctctaaaaatatgtacatatactacaataaaaaaaaaagaagcaccattagcatgtgtatatctaattaaccaaccattatttacatctctcataatatgttcaacactattaaaagctaaatcaatatgtggtgtataatgcattgctaaaaaaataccagttaaaatttgtactactaacataataccggctaacgaaccgaaaccaaaaaaataatttaaattaacaggggtaggataatctattaaatgattatttataactgcaaataatgattttttattccatctcataatatgaaatgaaaattaacctaaaaacaaaaataattaaaaacattatacatttatttttttatcccaaggattattaaaatcaaataatctatattgttgtgataaattaataggctcataaactattcttttttttaattcattataaaaaacttctaaaaaaccacttaatggaaaatctttacgtaaaggatgtccttcaaaaccataatcagttaaaattcttcttaaatccggatgatttaaaaaaaaaattccaaacatatcccaaatctctctttcacaccaatttgcagctttatatattttaataatagaatctacaggttgtaattcattaattgtaattttaatttttaaacgactattaaaacgaatacttaataaattataaataatttcaaagcgtttttctttattaatataatctacagcacaaatttcagataatactttaaattgactatttgtatgatttttaaaaaaaaataatataggaattaatttatttgtagaaatgttaatacataattcatttttatataatgtataatttattataggtaaaatttgtaataaatattgactaaatttttttaatactttcataaataaaaaataattataaatattaactataaatatttatatattaaaaaaataaataattttttttttaaaataatttatatatttttaattaaatacttatataacataaaaattataataaaaattaatttttattataatttacaggatttaattttaattaaaaagcaaataaaattaagaaagccatcattaaacagaataaagcaattgcttcagttaatgcgaaacctaaaatagcagttctcattaattcttgttgtaaagaaggatttcttgaaatacctataattaaagaaccaaaaacgttaccgataccaataccagcaccaattaatcctaaagtagctaatcctgcacctaaaaatttagaagcttgtaataacataaatgtattatcaaaaatttttttattatttaaaatatcttatcttaaagaatatattttttaaaatatttaattaatgtattttttatattatacaaatacatactacttttatatattaatttttttttaattaattttcaatttttttaccatgtactaaagtaacatacacaatataaaaaaaaaaaagagctgaaaaaaatgaaatataagaaccaaaactacttacagcattccaaccactcattgcatcaggaaaatctggaattcttctaggcataccagctaaacctaaaaaatgcattgggaaaaaagttatatttactccaataaagaataaccaaaaatgaatttgacctaaaacttctggatatctacgacctgaaatttttccaatccaaaaataaaatccagtaaaaataccaaaaacagcacccatagataatacataatgaaaatgtcctacaatataataagtatcatgtaaagcaatatctaaacctgaattagacataactacaccagttactccacccataacaaataataagataaatcctaaagtaaataataaaggtgtttcaaattttaaagaacctccccataaagttgctaaccaactaaaaattttaataccagtaggtacagcaataatcatagtagctgcggaaaaataagctctagtatctacatctaaaccaacagtaaacatatgatgtgcccatacaattgaacctaataaaccaatagataacatagcataaaccattcctaaataaccaaatacattttttttagcaaaagctgcagaaacttgactaataataccaaaagcaggtaaaattaaaatataaacttctggatgaccaaaaaaccaaaataaatgttgatataatactggatctcctccaccagaaggatcataaaaagaagtatttaaatttctatcagttaataacatagtaattgctccagctaatacaggtaaagttaataataaaagaaaagctgtaattaatacagaccaaacaaataaaggtaatctatgaaaacttaaaccaggagctctcatattataaatagttgaaataaaattaatagcacctaataatgatgaaatacctgttaaatgtaaactaaaaatagctaaatctacagaaggtcctgagtgtgcttgtacacttgataatggtggataaactgtccaaccagtaccagcaccagattcaacaatagcagatgaaactaataataataaagctggtggtaataaccaaaaactaatattattcatacgaggaaaagccatatcgggtgcaccaatcattaaaggaacaaaccaattaccaaaaccaccaattaaagcaggcataactaaaaagaaaaccataataaaagcatgtgcagtaacaacaacattatataattgatgatttcccataaaaatttgattaccaggttgtgctaattccattctaattaaaagagataatgttgtaccaacaacaccagcaaaagcactaaaaattaaatataaagtcccaatatctttatgatttgttgaaaaaagccatcttgttgaccatttatttatattttgaaaattcattttttttaatattttttttttaatttattttaaatgcaaaattatatattttatttttaaattaaaaaaagcgttggtttttttaattttaatttttttattattttttaaaaaattgtttaattttattaattacttgtttaatatcagtaaataataataatgttaaaaagattataccaatgattttaaatatcataagattttttttttaattatatattaaaatcaaaattgattttattttttaaccaagttaaataatcttctaatgaaacagcttctacaacaataggcataaatccatgatttactccacaaatttcactacattgtccataaaaaacaccttctcttttaataaacattgatgtttgatttaaacgacctggacatgcatctaatttaatacctaatgaaggtatagcccaagaatgtaaaacatctgaagcagtaattaatactctaatatgactattagttggaactactacacgattatctacttctaaaactctaaattgacctattgctaaatcatcttcttgtatcatataactatcaaaaattaaaggttcatctgaaaattctaaattatcagaatattcataactccaataccattgactaccaattacttttaaagtaataattggatcaattacttcatccattgaatataataaagcaaaagaaggaattgcaacagttaataagattaaagcaggaattgaagtccaaataatttcaatagtagcaccatgtacaatagttgatgggattttattttttttttcatcaaaaagagtaataactctaaataacatccaacaaacaaatacagtaatggtaattaaaaaaaacattaaatcatgatgaaaattaataataccttccataactggagttgctggatcttgaaaacctaattgccaaggttctgccatatctaaaaaagtaaatttattatttatataatttgttattgtcataatattgttgaaatttattatttattttttaatatatacaaaattaatttatttttgaatttcaaatattcaaaaaataaatataaaatatttaaaaaatattttttaaatatattcttttcttatagagattatcaaagaagggatttgaacccttaatgcgttaaagctttacatcctaagtgtaacgtgtttaccaatttcaccactttgataataaataaatacctactattggacttgaaccaataacctttgaatgggaacagattttaaatctatcgtgtttaccaatttcaccaagtaggctataatattatatgaaaaaaaataaaataataacttatttacaattacatttatttgaattaaaatataatttttttattcttttaatcacttttttttatcttttcttaatttcttattatttttcagatcaattaatatatttattagttaataatttacttaatcaaaatatgttaaaatattttatctttacaaatattactgaaatttttattactaatatttttatagcaatttttatatcaagttttttaataattcaattaagtattttattaatttggttttttttatcaaaaggtttatataaatttgaaaatttaatttttattaaattttatagtttatttataatttttaatttatttataataaatttaatttttacaaatattattccacatatttggaattttttattaaatttaaatttttcaaatttatatcttttaactatttattttgaaccaaaaattaataattatttttattttattttttcatcatttatttatatatttataatattaatttatttttttttattattctttttaatatttaataatatttttaaaataaaaataattattaatttaagaaaatttttttatttaaaaataatattattaagtgctttaattacaccaccagatatattaaattttttattaatttattttttatttatttttatttttgaaatatttatatatattttattatatataaataaatataatttaaattaattaaactattttatttataaaatttaatttatttttatttaaattaatatttatatctgtaataatttttgtttctttaaaaatttttaaatttaattgataattttttatatacttaatagatgttatttttaaagaagatccatttgttaaaataattttatttttataggtgaaaaattttttatttttattcataatttataatttattttttggctagataacataaaggtaatgtaaaggactgcaaatcctttaatgacggttcaaatccgtctctagctttttaaaggatagagtgggattcgaacccacggtatttttacatacttcagttttcaagactgacaccttaaaccactcgatcacctatccggattaaaaattttatatttgtaaattaaaattaacgtcttttttgtttttttaatctacaaccattaaaaggttttgttgttttatctaaaagatattttattttaatatttttttgttttaaattttttaaaacattatatctacctaaacctgtaccatgtaaaaaaatttttaattttttaattttttttaattgaatatatttattaattttataaacaattaattgaacattatatggtgtattttttttaaatctagttttttttaatgatttagttgaccattgttttaaaagatttcctgtaggagttgttaaacttataatagtattttttaaactagcagtaatatgtaaattagttaaaattaaaggatttttttgttttaaatttttttttattttatatttatttttaaaattatatttaaatttttttttattcatataatattatttttttttttttttttgtaccttaaatggacgtttattacgtgaaatacgtttttgaataaaaattttttttaattttttagacgtttttgcatttgtatgtgtacgttgtcctctaacaggtaatccttgactttgtctaatcccacgattacttttaatttctactaattcatttaatctttcagttttatatttttttaaaagttgttcaacctttaaatttttattaatataattaataagtcggtttacgtggttgtttttaagtttattaagggtgatttgaggattaattcctatatttttacaaattttcttagattgaaattcattaataccgtataatatagttaatgaatataaaatactttttgaatctgaaattgttttattaaaaatatataacataatagattttatctatataccatataaaatgatagaaaaaaaaataaatcccataacaccctcacaacgtcaaacatttttattaaaaaaaaataatttaactcgaatttttaaaattaaatctttaacaaaaggttttcaacgtgctaatggtaaaaataatcaaggtaaaataactgtaagacatcgcggtggaggacataagcgcttatatagaattattaattttaatagatctaaaaatatagaaggttatgtaattaaaattttatatgatcctaatcgttctgcaaatattgcttatattaaaaaagatttaaaatcatatttaattttagcaccagaaggtttaaaaattaatcaatatattaaaagttcacctaatgccgaattaaaagtaggtaatgctttacctttacaaaatataccaattggaagtttaatacataatataagtttatatcctcaatcaagagggaaattaataagaagtgctggtacttctgcacaattaattcaaaaaattaataataaatatgctagaattcgtttaaattctggtgaattaaaattaatattattaacttgttatgctacattaggtattgtatctaatataaatcataaaaaaattaaattaggtaaagctggacgttcacgttggttaaatagaagaccttctgtacgtggtgtagcaaaaaatcctgttgatcacccacatggtggtggtgaaggtaaaacaagtggtggaagaccttctgtaacacctcaaggtaaaataactaaaggaaaacctacacgtagtaaaaaaaaaaaaaaattaattattcaataaattatgtctagaagtaaatataaaggtccattttttaaagttaatttattaaaaaaaaaacaatggatgaaaataactaataaaaatttaacaatattacccgaatatagtaatcattctgtaagtgtttataatggtaaaatctttattaatttagaaataaatgataaaatgattggctttaaatttggtgaatttattaatacacgaaaaaaacatatatataaaaaaaaaaaataaattatgggtcaaaaaattataccaattagtttaagattaaaaaaaaaaaaaaattggaattcaaaatggattgttaataataatgaatattctaatttattacattttgatttagaaattaaaaaatattttgaaaatatttttaattataaaaatttaaaattaatagatataaatatagtaaaaacatcaaataatattaatgtatatatttatgtacaaaaaaatgcaaaaaaatattataaattatcttataataaaattataaattatttaaatttatattatcctaataataatattaaattatttattaaaaatgttcaattttttgaatttattcaattacgaaaaaatttaaaaaaaatttttgataaaataaaaaaaaaaaatagaattaataaaaatattaaaaaaatgatttataattttagttatgccttttatactaaaaatattaatataataacattttatattagacaaacattagaaagaaaaaaaacacataaaaaatttataaataatattgataatatgcttcaagaattttttaaaatgttttctaattttgtaggataccgtttacaatttaaaggtcgcttaaataaatcaaaacgtaaaaaaaaaatggtatttcaaaaaggtaaaattccattaaatacattagaatatgatataaaatatcattttaatgaatttaaaactccatcaggtatttgtagtattaaattatgggttttctttaaacctttaaaaatagcattaaatccaaaatttttaaaaaaacaaattaaattaaaaaaacaaaaaattaaaaaatcttaattatgttatttccaaaaaaaactaaatataaaaaacaatttaaaggtaaacttgtaggtaaaacaacaaaaggtaataatattatttatggtaaatatgcaattaaagttttagaggaaactcgtttaacttcaagacaaatagaagcaacccgtcgaataattattagaaaaatgaaaagattaggatttctttggattagagtttttcctgatatacctataacttcaaaacctacagaaaatcgtatgggtaaaggaaaaggtgctgtttctttttgggtagctaaagttaaaaaaggacaaattctgtatgaaattagtggtatttctttagaaaatgcaaaaaaagttttaaaagcaggttcaaataaattaccgattaaaacaaaatttatttataaataataaggcttatagtttaattggttagagcataccgctcataacggtatagttgtaggttcaagtcctactaggcctaattaaaaatttttattttaaatgataaaattaaaaaaacaaaaaattaataatttactaaattatcaaccatttttaaaaaataattatttaaagaaaaaaaaatttaaattaaaaaatattttatttgaaaatcaaattttatataataatttaaatttagaatcctatgtaattgaatttaataattataaaaatatttatttaccttttactttaataaagatagataaaatttcaacgattgctataaaatatgaaaatattatattatttaattatgatttaacttataatattttatatcaatttaataaaataatgtttcaaaatatttttaaaaaaaaaaataatgcgattaaaggtcgtttattaggtggaaattggaataataaaaaaatttttatttcaattttaggttttattttttctatgaaacctctaaatttaaataatgctttaaattataaaaaaaaattttattttaataaatataataaaaaaggattttataaaaaaaaaattaattctacacgattaattaattgttataaattaaaatatttaaattttcaagttaataatattaataatttaaatattttaaaaaaaacaaaaaaagagttttctagactttcatatattcaaactattattcaaaatcaaaaaatacataataatagttttaaaaaaaattaaaaataaaagtgttctttcaagtaaaatatatgttgaagaaataaatttttaaaattaaattatgccacaattcgatcaattttcattctttaatcaagtttcatggtttttattttttttttttaatttttatttttttgttacttatttttttttacctaaaatttgttataatttaaaatttagaaaaaaaaaaataatttttgataataaaaaaaaaaatcaaattaattttgaaaaaaatattattttttttttttttaataattcttataaaactttttgttctaattttgaattatttattactaaaaaattatcaatttataaaaaaaaccaagaaattaaaatacaaaaaactccaatttttaatatattattaaaacaaaaaattaatacatttttaaatcaaaaatttttattatttaaaaaaatttttattataataaattaatattttatttaaaaaataaaatattaatttattaataagtgtatagctcagttggtagagcaccggacttttaatccgatggtcttgggttcaagtcccaatacacttattggggatatatttcaactggtagaaagtatgttttgcaaatataaggttatcggttcgaatccgattatctccatatttatttttattaaatataattttatgcaaaaaaaaattaaaaaaaatattaaacaacgttatttatttaaaaattttgaaaaaaatagattaacgttaaaaattctttcaaaaaatttaaatattgaaaaagatttaagatggaaattacaacaaaaatggttttttttccatcaaaattcatcaattactagaattaaaaatttatgtgttttaactggacgttctaaaagtatttatcgtttatttaaaatttctagaattcaattacgtcaattagcatcaaaaggatttttacctggtgtttcaaaatataattggtaatttttattattatatgattataacagatactctttcaaatttattttcaaaaataaaaaacggttacttagcaaaaaaatcaaaaatagtacagcaaaaatcaaaacaaagtataaatattttaaatattttagttaaagaaggttttataaaaagttataaaataaattcaaaaaatcaattagatatttatttaaaatatagaaaaaataaagcagttattactgaaataaaacgtttatcgaaacctggaaaacgtttatatataaataataaagatttatatataaaaaaaaaaggattttatattatctcaacatctataggtattttaactgatttacaggctaaaaaattaaatgttggaggtgaattaatttgtaaaattttttaaaaattatgattaaaataataaaaaaagatattaaattaaaaaataagaatttttttaaaagtcctttaggaaatattcaatttttttttatagataaaactttttcttttccatcagatattaaaatttctaataaagatcaaacaattttttttaagacaactttaggttcattatcattaatatttaataataatatttttttttttataaaaaaaaataaattattattaaatattaatgtaaataaaaataaaaaaagtattttaaatttatataataaattaattaaaataaaaataaaaggtgttttacaaggctttaaaattagtttacttttaaaaggtataggttttaaagcttttattgaaaataataatttaatactaaaattaggatttagtcataatataataataccaattccatctaatattgaaattattaatcaaacaaatactttaatttttagtagtatagattatatttttttaaatcaatttgtacattatattaaaaatcataaaaaaactgaaccttataaaggaaaaggtttattattaaaaaatgaaaaaattttacaaaaagaaggaaaaaaaagtaaaaaataattaaatatgatacaaaaaaaaaaaaataataataataatattttattaaatttattatttaaatcaaaaaatatgtatggagaatcaataactcatacaaataaagaattattgccttttatatatggaagtcgacatgattatactataattaatttaaaagatgtttcattttttttaaaacgtatttttaaattaataaaatatacaatacaaaaaaatgaaaaaattttaataataggaaataatgatgaagttaaatttttatttacatcacattttgtaaaaagaaatcctaatattattttttttaataaagaatggataaatggttttataactaataaaattatgaatacatattttaataaagtaattctttttttattaaaagaaaatgatataaaattaattttaataattaaaagttctataaaagatacttttttaaatcaagaactttctactttaaaaataccaactatttcattaataaacacaagtcaaactataaaaaatatagattatcctatagtaacaaattctagaaatattcaatcaatatatactttaatgtatttattacgtaaaatattttaataaataatatgaataaattaaaaccaagaaataaaatatgttttcaaaataataaaaacatacataaaaatttaaatttattaaaattaaaatcaaaaaaatggaatttatttaaaaaaaaattaagatatcgtaaagaaataaaacctgaaaaacgaaaaaaattttttcaaaaaagattatttgaaaaacaacaatttagaaatttttatggatgtattcatgaatatcaattaaaaaatttatttcaaaaattatctaaaaaaaataataaaataaatatatttaaaaaatttgttattttattagaaagtcgtttagatataaatcttgttagattaaaattagtaaaaacaatttttcaagcaaaacaattaattaatcataaaaaaattaaagttaataataaaattattagtaaacctaattttttattacaaaaaggtgatattattcatattattaaataaatatgcaaaaaaataaaaaaaattattataaaaataaaaaatttactaaacaacattttaatcaaaaaaataataaatatccttattctttaaaaaaaaaaaattattataaaaataaaaatagtatttattatcttttaggtgaaaaaaaaccagctaaacctttaatgacttcatatttacatagaaataaaaaaataaaaacaggtatttttttaaaaaaacctatttttaaagatattttatatcctttttatttaaatttaaaattaattaatgaatatttaaaaaaaaaataaaaatttaaaccatttaaatggttta
>Phytophthora agathidicida culture NZFS:3185 mitochondrion, complete genome [TPA_asm:BK014407]
agtactaataataaaagcattaagtggatgccttggcattaatttaatttttaggacgtaaaaaatgcgaaaagctgtattaaataatactttattttgaaatatagatttcctaaagaaaactttttctttgtgaaaattttaaaagcagtgaattgaaatatctaagtaactgtctaaaaaaatcaaacgagattccgttagtaatgacgaatgaacatggaaattaggtttataaaaataaaaaaaattatttgaaaaattttgaaaaatttacttaaaaaggtgaaagtcctgtaaaatatttattatttttatattagtaagaagaggtatgtgtaatcttttttgaatattggggaaccaccctcaaaaccttttaaaaattaatgatcgatagtgaacaagtactgtaaaggaaaggtgaaaaagaacttttgagtttgaaataattctgaaacttaatgttaataatcaattgaaacttttttaaaaagtgacagtgtaccttttgcataatgggccagcaagtttatttttatagcaagcttaatttaataaagtaggcgtagataaatcaagttttaaaaagctttttagttatataaataagacccgaaactgagtgatctaaccatgaacagattgaaaaataggtaaaactatttggaggatcgaactcacatatgtggcaaaatatggagatgatttgtggttaggagtgaaaggctaatcaaactcagagatagctggttttccgcgaaatctattgaagtagagcatttaaaatctttttttggggtagagcactcattgagctagggggcgtaaaaacttactgaattcttggaaactccgaatacaaaaaaacgtaatttaaatagacagacattaggcgctaaggtctattgtcaagagggaaacagcccagattgatcgctaaggtctctaaataatattctaagtgaaaaaggaagtgaaaaaataattacaaccagtaggtaggcttggaagcagccatcctttaaagaaagcgtaatagctcattggtctagtttttttgcgcctaaaatgtatcgagacttaagaaatttaccgaagcggcaagttttattttatataaaacggtagcggaacattctgtatgttaataaagatatattgtaaaatatgttgaagatatcagaaaagaaaatgctggcattagtaacaaaaaataacgtttaaaaatcgttatcaccgtaaatccaagggtttctatgttaaaatgtattgcatagagtgaaacggcccctaagaaagatttgacgaaagcaaattttgatgggataatttttaaattaaatttttttaaaaaagtgacaaaaattttaaatttttcaggaaataacttttttaactaaaaaaccgtaccctaaaccgacacaggtggataggtcgagtagactaaggtgaatgagagaactatattgaaggaactcggcaaaatgactttgtaacttcgggataaaaagtacctatttatttaaatttttaaataagtaggtgtcacaaaatagggggttgcgactgtttaataaaaacttaggactctgctaaatggtaacatgatgtatagggtctgacacctgcccggtgctggaagataaaaaggagatgtttgcgcattaaatggaagtcccagtaaacggcggccgtaactctgacggtcctaaggtagcgaaattccttgtcgggtaagttccgacctgcatgaatggtgtaacgacatccccgctgtctccaatatagactcagtgaatttgaattatccgtgaagatgcggattttctatagttagacggaaagaccccgtgaacctttactacatctttatattgttattttatctaatatgtgtagcataagtggtaattttttagacctttacgctagtaaattgtttaaatatccttgaaataccactcttattaaaataaataactaatatttttttttaatagacattgtatggttggtagtttgactggggcggtcacctcctaaagagtaacggaggtgtacaaaggtaagctcaaattggataatagtatcaattgtagagcataatggtaaaagcttgcttgactgtaagatagacatatcaaacagggacgaaagtcggtcatagtgatccgataattctttgtggaaagattatcgctcaacggataaaaggtactccggggataacaggctgatgactcctaagagctcctatcgacggagtcgtttggcacctcgatgtcgactcatcacatcctggagctgaagaaggttccaagggttcggctgttcgccgattaaagtggtacgtgagttgggtttagaacgtcgtgagacagtttggttcctatcttctatagatattttgaaaaatgaaagaatctaactctagtacgagaggaccgagaagggtaaatctctggtgtatcggttgttgaaaggcattgccgagtagctaaatttattttggataattactgaaagcatctaagtaagaaaccattcttaaaaatttttcatataaaaactgtaaaagatgattacattgataggttttaagtgtaagtattgtaaaatatttagcttaaaaatactaaaagttttaaaaattaaaatataattatttctttgtagctcaacggtagagcaaatggctgttaaccattaggttgtaggttcaaatcctatcaaagaagttttatattttaggtcgaatagccaagttaggtttaaggcagtagtttgctaaactatcagttaatttattaactcgtgggttcgaatcccacttcgacttattttattagatattaataggatgatgtagtttaatggtagagcgtgggaatcataatcctaatgttgtaggttcaaatcctaccatcattattattcaaatattatttttttttttaacggaaggtagcatagtttggctaatgcatctgttttgggaacagaagatcaaaggttcaaatccttttcttccgaaaattagtaataagatgagatagagtaataggttaacttatcaggctcataatctgaagatgtaggttcaagtcctactctcatcattttcattataataaaataatctatgattcaaattcaaactaaattaaaagtaaatgataatagtggtattaaaataggacaatgtataaaaatttataaaaaaaaagttggaaaaattggtgataccattttaatttctgcaaaaaaattacgtctaaatcaaaaaaaaaaaattaaaatagttaaaggtgatttatttaaagcatttattattcatacaacatatcaaaaaaaaagtactataggtaatataataaaatttgataaaaattgtataattattttaaataatcagaataaacctttaggtacacgtatatttggtccaattacatctgaatttcgaaaacaaaaaaattttaaaatattatcattagcttcaaatattttataaaaatctatggaaaaaaatttacaaaatcattatcaaaatgttactatctacgatcttttaacaaaattaaattttaaaaatatatttaaaattcctaaaataactaaaatttgtttaaatattggttttaaaaaagcaaatattgaaaaaaaaaaattaattaatataattttactgttaaaattaataacaaatcaaaaacccatgataactaaatcaaaaaaaaataatatttttttaaaaattaaaaaaaattcaattataggttgtaaaattactttaagaaaaaaaaatatttttaattttttagaaaaaattttaatttttattttaccaaatataaattatttaaattttaatcttaaaaataaaaatatttttaattttcaaattcaaaatattttacatttttttgaattaaaaactgaatttttaaaatttaaaaatattcctccaatagatgtatctattcatacaaatgcaaaaaataataatgaattatttttattattaaattcactttttattataaaaaaataaaatattattgcaaaaatagctcaatggtagagtataaccttgccaaggttaatgttgagggttcgagtccctttttttgcttatacttataaatggactcaaaggcagtatttgatatttccatttattatttattaatttttaattaataaaaaagggaataataatagaattgacatttatttgtgattatagattaataggtaaatcctttatcttccaagtaaatattgtgggttcgagtcccactaatcacattttaattaaatataaatatgatataataaaggagaaatggctgagtggttaaaagcggcagactgtaaatttgttgaagtaatttctacgtaggttcaaatcctactttctccaataaatttaattactattgtataaatataaaattaatttaattaaaaattttgtttttaatatttataaaaaaacaaaaaaatttaatcctttaagacaatataagataaaaattaatataagaatgttaattttataaaatttattaatatttgttattttaaaaattaatattaaatacttaatatcaaaaattaaatagagtttgatcctggctcagaataaatgctatcggtatgcttaacacatgcaagtcgaatgtttctaaaacatggcgaacgggtgagtaacacgtgaattatctaccttttaattcagaataattatttttataaaaatactgaataaataaattaaagtttttaacgttaaaagatgagtttgcgtaagattatggtagttggtagtttaaaagactaccaagcctattatctttagctggtttgaaagaatgatcagccacattgggactgagacacggcccaaacttttttaaaggcagcagtggggaattttggacaatgagcgaaagcttgatccagcaataccgagtgagtgatgacggctaattaggttgtaaagctctttcattaaggaggaaaatgacagtacttaaaaaagaagttccggctaatacccgtgccagcagccgcggtaatacgggaggagcgagcattattcggaatgattaggcgtaaagggtttgtaggtggttttttaagttgaaaaaaacaaattaaagctcaactttatatattttttcaaaactgataaactagagtataaatagaggataatggaatttctattggagtgataaaatacgttgataatagaaggaagatctatggcgaaggcaattatctgggtatatactgacactgagaaacgaaagcttgggtagcgaacgggattagataccccggtagtccatgctgtaaacgatgagtgctaatatttagaatttttagatataacagctaacgcgttaagcactccgcctgaaaagtataatcgcaagattgaaattcaaaggaattgacgggagtctacacaagcggtggagcatgtggtttaattcgataatacgcgcagaaccttaccaactcttgctaatttttatataaaattttatataaaaaacaggcgttgcatggctgtcgtcagctcgtgttgtgaaatgtttggttaaatcctttaacgagcgcaacccctatcgttatttgctaatttattaaaaacaaataaaagtactctaatgaaaatattaatgataggttaatggaaggtggggatgacgtcaagtcttcatggcccttatgagttgggctacacacgtgctacaatgataatcacaatgagaagcaataataataaaagttggagcaaatctttaaaaattatcttagttcggattaagggctgcaactcgcccttatgaagttggaatcgctagtaatcgcagaacagcatgctgcggtgaatatgttactggactttgtacacaccgcccgtcacatcagggaagttgattatttttaaaatgatttttaattatttaattttattaaataactttttaattaaaatagtttataatttatattaaataaattaaaatccctaaaaagtaattagtaactttgatgaagtcgtaacaaggtagtcgtaggggaacctgtgtctggaagagatctttaaacattcttaaattaattttaaaagtcttaggaaaatagtttaattggtaaaatcatagtctccaaaattattgttatgggttcaagtcccatttttcctgttttaatttatataaaatattataaatcaaaaaaattttataaaatctgaaattaattaaattcaagttataaaaataaaattttatttaaaatactttttaacaaaagggaatttaaatttagatttataatattttataatgtatgactataatacaataaccggaattatgaaaaaaaaaaaaatatatatctttttagtgaaaataaattcaaattttatttaatttttatcatattaaaaatgattgacatatatattaacaatataaaattaaaagttaataaaaatttaacagtattacaggcttgtaataattttaaaatcgaaattcctaaattttgttttcaagaaaatttacaaattgccggtaattgtagaatgtgtttagttgaaattgaaaattcacctaaaccagtagcttcatgtgctatgcctttaatgactaatatgaaaatttttacagatacacctttagttcaaaaagcacgtgaaagtgtattagagtttcttttaataaatcatccattagattgtcctatttgtgatcaagcttctgaatgtgatttacaagatcaaactatgatttttggttcagatcgtagtcgttttttttttaaaaaacgtggtgtagaagataaatattgtggtccttttattaaaactattatgactagatgtattcattgtacacgttgtgttcgttttgcaaatgaaatttgtggaattgatgatttaggtactacaggtcgtggtaataaaacagaaattaatttttattatccgaaaatttttaattcagaattttctggtaatttagttgatttatgtccagtaggagctttaacttcaaaaccttatacatttaaagcacgttcttgggaattaaaaaaaaaagaaggtattgatattttagatggtataggttcaaatataaaaattgatatttttaataatgaaattgttcgtattttacctaaaactaattttaatattaataaagaatggatatcaaataaaacacgatatttttttgatagtttaaaatatcaaagattaaaatatcctttattaaaagataatgaaaataattttcataaaatttcatggttagatgctttaaatttaattaatcaaaaattaataactacagatagtactaaaattaaaagtattattggtgatttaactgatttagaatcactttttttattaaaaaaaaatttaaataaattaggaatttcaaatataatttatgaacgttttttaaataatcaaaatataaaaattaattcagatttaacttcaaattttttatttaataatacattaaaatcaattgaagaatctgatctttgtttaataattggtagtgatattcgtaaagaaggttctattttaaatattcatttaattaatcgtttaaaaaaaggaaattttaaagtagcttatattggtaataaaatagattttacttattcaataaaacatttaggtttaacttttttaactttaatagatattattgtaggaaaacattctttttgtaaagatttaaaaaaatcaaaaaaacctttaattattattggtgaaaatattataaatcaaaaaaatggtttttttttattatcaaaattaaaaaatttatcatttttaaataataatatcaatttttttaattctcaaacttctttaattaatttttttgaaattactttttcaaaaacacaacaaaatttatctaataattcaaaattatattatttgtttaatacaaatttacaagataaattaaaaatatctaaaaataattttattatttatcaaggacatcattttacaaaagatgcacaaaattcaaatttaattttacctggattaacttttttagaaaaaaatggaatgtatataaatttagaaggttttattcaaaaaaatgaacaaattttaaatttaaatactgaacaacgaaaagattctattatttatagaaatatttataaatttttaataaataaaaatcaatcaaaattaaattcttttttaaagcttcaagatattttaccttatttattaaaaaaaaaaataaaaattattaataattttagttttaataaaaaatatttaaaaattaatattaattttttaaattcattaattaaaaataattattatacaaatatattagaacaatattcaaaaatattaattaattctaataaaattataaaaaatcaatcaaaatcattatgatatacacaattttaaaatttttaattttagtattacctttattaattgctgtggcttattttactttagttgaacgtaaagtattagcttctattcaaagaagaagaggacctaatgttgtaggtactttcggattattacaacctttagctgatggtcttaaattatttgtaaaagagactgttttacctagtaatgctgatgtaattttatttatatttgcacctattttagctttttttttaagtttattaagttggactgtaatacctttaggatttggtatgttttttactgaattaaatataggtattttatatttattagcaatttcatcattaggtgtttatggtattattattggtggttggtcaagtaattctaaatattcatttttaggtgcattaagatcaactgcacaaatgatttcatatgaattaactattggattttcaattctttcagtaattgtttgtgctaaatctttaaatttaatttcaatagttttagcacaaaaaactgtttggtattgttttcctctttttcctattttcttaattttttttatagcatgtttagctgaaactaatcgacatccctttgatttacctgaagctgaagctgaattagtttcaggatataatgttgaatattctgctatgggtttcgcattattttttttaggcgaatatgctaatatgttattaatgagtagtttaattactattttatttttaggtggttggttagctccttttccttttagtattaaatttattaattttttaccaggatctttttggtttagtattaaaatatgtttttttgttgttttatttgtagtggctcgagctgttttacctagatatcgttatgatcaattaatgcgtttaggttggaaagtatttttaccttttaccttaagttggtttttatatactgcaagtattttaataagttttaattggttaatttaattatgagtattttaaatcattttatttttactttttttttattttgtctaggtttatttggtataattttaaatagacaaaatattataattattttaatgtctattgaattattattattatcaattaatttaaattttatttattttgcagttttaattgatgatataataggtcaagttttttcattattaattttaacagtagcagcggcagaatctgctattggattagctattatgattgttttctttaaattatatggagatatatcaatttataaaattaatttattatctttataataaattaattaatttcagtataactataatatatatattaaaaataaaactatttacaacctcttggattcgaaccaagattttaaagcttagaaggctaatactctaccaattaagttaaggttgttttagttttattttatttagaatgtacattaaaaatagcttttaatgaatttcttgaaagttgtttataaatattttgttttaaaattttttttttttcttttttagttaaagttactgcacctattaaagctattaataatataataccagctgctaaaaaaaaaaaagcataataactgtataaaatttgtcctattgtttcaatatttgtgattatatctaattgatatataaaattctttaaaaaaggttttacatcaacaaatatttcaaaagtacctttcatactatcgtgaaagaaaaataaagtatttacttcttgattaaaaaaagaattattaattaaatgataatatgatgtgaaaactttactaaacattataaatgtttctaagaaaaaaataaaactaattaaaaaaataataggtaaataaccaaaattattatttattttatttttatcaattaaaacattaatatctaacatcataattacaaataaaaataatacagtaattgctcctacatatataataattaacattattgataaaaattcaatttctgaaattaataataatcctgttgaatttgtaaaaactaatattaaaaaaaatgcagaatatattgtatttgtagaatatattacaaaaatagctgaagttaaagctatagttgaaaaagtataaaaaaaaattgtttcaaaatccataattaatatatgtaaattatataaatttattattattatatcttaaaagatatatatattttattatttttatttaattaataaaaaaataaataaaaataataaaataataataacattaaaataataaataatagaaaaaaaaataatatttattaaaaaaatagtactaattaacattaataatgaataatgataaatataaccagtttgtaataaaattattctttgacttaaaaaagtaaaaatagttgttaaaccataaggaccacacatttcaattaaacctttatcaatcattttatatgtaacattataaccaatttgtaaaatatattgattaataaattcataataaattttatcaaaataccattttctatttaaaaaattataaaaataaagaccatattctgaaatttttaaattatataaaaatttaaatttaaaaaaatataaataaaaagcaccgaataacccacaaaaacttaaaataacaggtaatattttaaaaaatgttggtaaaaattcagcatcaatcatttgattatttaatggatttatataaatagaattattccaaaaattagaacctaatccaacaaacatatctttagaaatataaccaataaaaatactaccaaaagctaataatcctagaggaattcccatttctaatggcacatcatgtgcatttttaataatatttttataagcatttgtttcacttaaaaaagcaaaaaataataaacgagttgaataaaaagctgtaaaaaaagcaccaatagtacctaaccaataagcaaaatgacctgtttcactaaaacttacaaaagctacttctaatattaaatctttagaataaaatcctgttaaaaaaggaaaacccattaaagataatgaacctattaaaaacattatataagtaaagggtaatatacgtcttaaacctcccatttttctaatatcttgttcatcacccatagcatgaattactgcacctgaacataagaataataatgctttaaaatatgcatgatttgataaatgaaaaatagctaaaggataatttgataaaccacaagcaaaaaacatataacctaattgactacaagtagaataagcaactatttttttaaaatcattttgtactaatccaacagtacttgcaaaaaaagctgttgacgcacctataatagtaataacttttaaagaaaacattgaatattcaaacattggggaacatcttgctgttaagtatacacctgcagttaccatggtagctgcatgaattaaagcagaaacaggtgtaggaccttccattgcatctggtaaccataaatgtaaaaaaatttgagcagatttacccatagctccaataaaaattaaaatacaagctacatcaacaatacttaaaatataattaaaaaaaataaatttaaaatctttaactatagaaatagcagcaaatgtactaaaatattctatagttctaatattataaaaaattgttaatacacctaataataaaattaaatcactaattctatttactaacatagctttaattgcagctttattagcttgtaaacgtgtaaaccaaaaattaattaataaataagaacaaaaaccaacaccttcccatccaacaaacatttgcataaaattatcaccagtaactaaaataatcataaaaaaagtaaataatgataagtaagacataaatctagataaatgtggatcatgtgccatatattgtgaagaatataaatgaactaatgttgaaatacttgttacaacaacaagcattatcatagttaaactatcaaataaaaaacaccaattacaattaaataaaccactattaatccaatttgaaatataaataatgtattcatattcatttgtaattgaattataaataataattaatgaaaaaagacaacttaaaaaagttgttaatgtagttataaatacagaacctttacgtccaatataaaaaccaaatagtccagctgctactgaacctaaaaaaggtaaaaaaattaaagttaataataacatattagaataaaataaataagaaatatttatacttagttaaatatttctacttaaataataaataatttttttttttttataataaaaaaaattatataaatataaattaatataatatataataaataatttaaaattatttattatatatttatttagtaataaaattattagtaaaatcaattgctaatgtatttaattttttgtctaattctttagaaatttcttttttagttaaaatttcttctaaaatatcagaataattagttttaataaaatttaaccaattattttcaaaaattgaaactttatctacagcaattttatctaagaaaccacgtactcctaaataaataattacaatttgatcttcaacagataaaggtatatttaatccttgttttaacatttctgttaatctaactcctctatttaattgttgttgagttgttgcatctaaatctgaaccaaattgagcaaaagcttgtacttctctaaattgtgctaattctaatttcatagtaccagcaatttgtttcatagctttaatttgagctgaagaaccaacacggcttacagataaacctacactaattgcaggtctttgaccttcattaaataattcagtttctaagaaaatttgtccatcagtaatagaaataacattagttggaatataagcagaaacatcaccagcttgagtttcaataataggtaaagcagttaatgaaccaccaccaatttttctattcattttagcagctctttctaataaacgagagtgtaagtaaaatacatcacctgggtaagcttctctacctggaggtcttcttaataataatgacatttgtctataagctacagcttgttttgataaatcatcataaaaaattacagcatgtttaccattatctctaaaatattcacctaaagcacaacctgtataaggtgctaaatattgtaaaggtgctgaatctgaagctgttgctgctacaataacagaaaaaaacattgcatttttttcttctaaagttttagttaattcggcaatagttgatcttttttgacctacacctacataaatacaatataattgattatttgtatctttttttaaatgaggttctctttgattaattattgtatctatagcaatagaagttttacctgtttgtctatcaccaataattaactctctttgaccacgaccaataggaattaaactatctacagcttttaaacctgtttgtacaggttctttaacactttctctaggcataatacctggagctttaacttcaactctactttctaatttactattaatttgacctttaccatcaattggttgtcctaaagcatcaactactctacctaatacttcaggtcctacaggtacactaacaatagatccagttcttcttacaaagttaccttcttgaatttctctatcattactaaaaacaacaacaccaactacgtcaggttctaagtttaaagccatacctttaatattaccattattaaattcaaccatttcaccagcttgaatttgagttaaaccgtaacatctagcaataccatcactcattgaaagaacaatacctgtttcttgtaaacttttttcatctttatattttttaatatttgattccagtatatatgataattcaatagccatataaaggttattaaattatcatattaaaaaataataataaaattattatttttttttaaaaatatattaaatatatatttttttaccctttacgagaattgaactcgtatctttgccgtgaaaaggcaatgtcctaaccattagactaaaagggcttatttttattaaataaaataatttatttaataaaaataagaaaaatcaatatgtattaaaattttagatacactttcatgcatacaactttcaaaaattttaggatataaacctaataaaaaaatatttataattaaaattaaatgtattaaaaattcacgataagttaaatcataataaatttttaaataaatattttgaatattaccatagcatattctattataaaataataaagaataaataccacctaaaaacattccaattgttgcaaaaatagctgttgtagtattatcttcaaaaactcctgttaaaataagaatttcaccaacaaaactacttgaacctggaatagacatattcgctaatacataaataaataatgcaatacaaaataatggcattgtatgtgctaaacctccataataattaataaaacgtgtatgatatcgatcatataaacatccaattgaaaaaaataaaccactagaaactaatccatgactaatcatttgaatgatactaccttctaaaccttgaatagttaaagaaaaaatacctaaaataataaaattcatatgagcaactgatgcataagcaataatacgttttaaatctgtttgtcgaatagctgttaaagaagcataaataactgatattaaacataatactaaaatatatggtgtaaaatataaagtagctttaggaaataaaggaactaaaaatctaatcataccatatgatcctaattttaataaaatacctgctaataatacagaacctgcagtaggtgcttcaacatgtgcttcaggtaaccaaacatgaaaaggtaacattggaactttaacagcaaatgataaaaaaaaagctaaaaaatataatttttcatatgaaaaattaaaattactataatataatatttgataatcagtagtacctacagttaaaaataaatgaataattgcaataaacatgaataatgaacctgctaaagtatacataaaaaataaataagaagcttttattttacgctctcttgatccccaaataccaataattaaaaacattggaattaatacactttcaaagaaaatataaaaaataagtaaatctaatacactaaatgaaataattaaacaaaattctaaaataaaatataaaataaaatattctttaatatttttattaataatttcatagctaattaacatacatattggaatcaaaaatgttgttaaaattataaaaaataatgaaataccatcaagacctaaataaaaattaatattaaattgactaatccattctattttaaataaatattgaaaattagaagttgatttatcaaataaaatccataaaggtaatgacattaaaaaaatgaaaaaagacataaaaatactaaaatttttaataaatttttcatttttcgaaaaagataatataataaccgtaatcaatggtaaaataagtaaaaaaattaagataaacttattaaacataaaaaatttaattaaatagaaaaaaaaaggggcgaaaaatgggacttgaacccataacacttagacccacaatctaacactctacctttaagttataatcgcctttttaaatttttcttaaataatagataaaatttaaaaaaggttgaacaactaaattatttaatggcggataatttgtagataatatttgttttatttttaaactagaataaatattattttgaatatttaaataaattaattcaagttttttaaaattagttaaatttttaattaaatttaaatcattatttccataaattaataatatagaaccttgtccttttaattttgaaaaaatattagtagttaatttttgatttaatattaaagatttatattctaattttttaatatttttttttaaagatattatttcgttaatatttaaatcattataacgaaatatatatatatatttataagtttgtttaattttttgtaattggtttaatttatattttttaaaaaattttttttgcataatttttttttacttttatatttttattaataattaacgatcaatttcaccaaatacaacatctaaagtacctataattgttactacatcagcaatcatatgatttttagctataaaatctaaagcttgtaaatgtaaaaatcctggtgattttattttacatctataaggtttatttgttccatcagatactaaataaacaccatattctcctttaggtgcttcaataacagtataagtttcaccactatttacactaatattttcagaataatatttaaaatgatgtattaaagattccattgaatttttaatttgagttctatttggatttgtaatttttttatcatctaatttaataggaccatttggtattttattaagtacttgtaaaataattctaatagattgtcgcatttcttcaattctaattaaataacgatcataacaatcaccatttgtacctataggtatatcaaattctaattgatcataaatttcataaggttgagttttacgtaaatcccatgaaataccagatcctcttaacattacaccactaaatcctaaatttaaagcatctttagcagaaactacaccaatatcaactaatctttgtttccaaatacgattatccgttaacatttcttcaatttcatccaaacgtgtattaaattgttcacaaaaaatataaatatcatttaataaacctttaggtaaatcttgattaacacctccaggtctaaaataagcagcatgcatacgtgcaccggaaactctttcataaaattccattaatttttcacgttcttcaaatccccaaaaataaggtgtcattgctcctacatctaaagcatgacaacatacagctaataaatgatttaaaatacgtgttatttctgaaaataaaactcttatatattgagctcttaaaggaatatcacaatttaataatttttcaattgctaaaacataagcatgttcttgacacatcattgaaacataatctaatctatcaaaataaggtaaagcttgtaaataatttttatattctattaatttttcagtacctctatgtaataaacctatatgagaatcagctttttgaactacttctccatttaattctaaaattaaacgtaaaacaccatgagcagctggatgttgtggaccaaaatttatagaaaaatttttaattttttttaaaggcattattgctatattttttttttaattaaaaaaaaatatttataaattaattttttttataaatatatagcatatatagtaagtaaatattttttaaatatttatttctttttttacattatgatttttcaggaaatttttaataataattttgaaattattattcccgaattttttttaacaactattttattaattttattattatttggagttttttataaaaaaaatcaaaatactcaaaaaattttgattattaaaaatattactactataataatatatttattattaattcttttaatattaacattaaatataacaaatatttcaaataatatattaaatggtgtattaattattaataattttacacaatttattaaagtaattttaatattatcaacaattatttgttttttaatacaacaaaaatatttaatacaacaaaaaataaattcatatgaaattaatattttaatgttaatttcattattaggtttaatgttattagtatcttcaaaccattttattacgttatatttagcaatagaattacaaagtttaagtttttatatattaacatcaactcaaaaaaaatctatattatcaattgaagctggtttaaaatattttattttaggatcaattgcttcaggttttattttatttggttcatcaataatttatgctattacaggttctttaaattttaataatatatttttaatattatcaaatataaattttttagataatattaatttattaataagtttatcttatggattaatttttattttagttggtattttatttaaaataggtgctgcaccttttcatttttggttaccagatgtttatgaaggagctcctaataatatctcaagtttttttgctattgtacctaaaattgcttttattggtgtattaattcgtttattttttgatattttttttactatttcctatttttttgaaatatttttttatattatttcatttttttctatgttaataggtgcattatctgcattacaacaaaaaaaaataaaacgtttattagcttatagttcaataagtcatgtaggttttattttaataggatttacttcaaatatgttaaataatattccttttattttattatatgttattatttatattataacaagtattaatttatggacatcttatttatctttaaatataaatcataaacctattaaatatttaacagatttatcaaatatatattctattaataaattaattgctgtaattattattttaaatattttttcattagcgggtataccaccattagcgggattcttttcaaaattatttatatttttttctgctattaaaaataattattttagtttagtattttttggtattattataagtgttttaagttctttttattatttaaaaataataaaaattatttattttgaaaaaatattaagaaaaatgtatatttcacaaataaataaaatacaaagtataatattattaattaatactcaatttattttattcttatttatttttccaaatattatattagtaaatttaaataaaatttatttatatttattaatataatatttagtctggatagctcagttggttagagtaaaagactgaaaatctttgtgtcggtggttcaaatccacctccagacaatttttattattaaaaatatgtatcttttaagaataacttttaaatcatttcaaaaaataaatcaacttaaacaaaatttattaaaattaaaaaattttaataaattaaaaaatattcaaatacatggtatatttcaaacaaaaaataaaaataaaatttttactttattaagatcaccccatgtaaataaaaaatcacgtgaacattttatttataaaaattatacacctaaaatagatataaaatttaaaaatatttttcaattattaaattttttaattttaattaaaaaaatattatctgaaaattcattaatgaatattaaaattataaaaaaaaattaaagatatgcttatagcttaattggataaagcgttagattgcggatctataaaatgaaagttcgagtctttctaagcatatattttgaagtatagccaagtggtaaggcctccgtttttggtacggaaaatcaaaggttcgaatccttttacttcaaaagggcctataactcagttggttagagtatacgcctgataagtgtaaagtcagtagttcaaatctacttaggcccatagaataattagctcaattggtagagtatttcgtttacaccgaaaatgttagcggttcgagtccgttattattcaataataataaataatatgtcaacaattaatcaattatttttaaaaaaacaaaaacgtttagaaaaaaaaaaaagaaataagagtcctgctttaaaacaatgccctcaacgtaaaggtatttgtttaaaagtttataatacaactcctaaaaaacctaattctgctatgcgtaaagtagctaaagttcatttatcaagtaggtatacgataattacatatatacctggaattggacatactttacaagaacattctattgtattaattagaggaggtagagtaaaagatttacctggtgttaaatatcatgtaattcgtggtaaatatgatttattaggaatctattctagaaaaacatcaagatcaaaatatggaactaaaatacgaagagtataaaataaaaaaattatttataaatatgttattaaaaaaaggaaaaaaaacctgttctgaaaatatatttaaaaatattttaattaatttaaaaaaaactacaaaacaaaaacctaattttattttatttaaatcaattgataatttattaccaaaattaaaagcaataagtattcctaataaaaaaaaaaataaaaaaaaagatagatattttttaatgcttttaaatgaagataaacagattaaaaaatctatattatggttacttttaaatgcaaatttaaaaaatttaacaaatgaaataatacaaacttcaaaaaataaaagtaaaacaattaatacaaaaaaacaatattataaaaatattaaaaaattaaaatttaattttatttttgattaatatttattaattattaaatatataaaaaaaaaattatttatcattaaataattaattattacaaaatattcaattcttatgaaaaattattattatattaataaaaaaaatttacaaattgaaactacaactaatgattctaatatcgataaatttcaaaatgatttaaaatttttaaaagaaatttctaaaaatacacaaaatacacaaaatcatccttatcatttagtagatccaagtccatggccttttgttatttcatttggactttttttttttacttttggtagtgctatgtattttcatggttatataggtagtaatcttttaactttaactggatttttaatggttattttaactatatatacatggtttcgtgatattgttagagaagcagtatatgaaggtcaacatactaaacaagtacaactaggtttaagaaatggaatgcttttatttatttttagtgaattattattctttgtaagctttttttgggcttttttccattcagctttagcaccaacacctgaaataggttcattatggcctccattaggtattgaaactgtaaatgcttggggtatacctttgttaaatactataattttattatcatctggtgcaacaattacttgggcacatcattcaattgtttttggtgatcgaaaaaatgctattttaagtttaattattacaattttattagcttttttctttactttaattcaagcctatgaatatattgaaagtactttttcaatttcagatagtatttatggtactacttttttcttattaacaggttttcacggtatacatgttattgtaggtactatatttattatagtaagtactattagattaattaatcatcattttacaaaacaacaccattttggttttgaagctgctgcttggtattggcattttgttgatgttgtttggttatttttatttgtagctgtttactggtggggaggtaattaattaaattttaaataataaattttatgtttagtcctttagaacaatttgaaattttacctatttttcaaataccttttgtatttactaatgcttctttaatattagtaataggtttagtttatttatatatttttacaaatataaaaactaaatttattccaacacgttttcaacaaatttttgaaatgatttttaatgttactattgaattaacttattcaagtataggaaaagctggtaaacattttgtttcattaatttttgttgtttttttttttattttattatgtaatttaataggaatggttccttatagttttactgtaactagtcatttaattattacttttactttagcattaactatttatataggttttaatataatcggaattaaaaaacataaattaaattttttaaatttattattacctagtggtgcaagtatagcattagttcctattttagtacctattgaattagtttcatatatttttagagtaattagtttacctgtacgattatttgcaaatatgatggcaggacatactttattaaaagtaattactggttttgcttggactatgttaaatgtaaatagttttatttttatggcacattttattccattaatcattattgtattattagtaggtttagaaattgctgtagctttaattcaagcttatgtatttactattttaacatgtatgtatataaatgatgctttaaatttacattaataaaaaaaaaaataaaaaaaaaattctttaaaggaaaaatagctcagttggttagagtggtagcttgtcacgctataggtcgcgggttcgagtctcgttttttccgtttaatgtatttttttttttaattatcttataaatatgttattaaattattcaaatatttttatatttttaatattaagtttatttttatcaattttaattttcattttatcttttggtttaattaaacaaaaagatgatttagaaaagttaacagcttatgaatgtggatttaatccttatgatgatgctagaaaagtttttgatgtaaaattttatttagtagcaattctttttattatttttgatttagaagctgtttttgtttttccttgggttttaactttaagttcaaatttttcatggggtttttggactatgattgaatttttagttgaattagttataggttttatttatatttggtgtagtgatgctttagattggtaatatatatatatataaataaaatttattgtttttatttttaaataataaaaattaataaatatttttttaataaatatttattaaaaaaatatttattaaaaaaatatttattaattttaatctccgtactatagttggtagtgctttttttaataatatgatttaataaaaaattataaattatattttatatcaaaatataatttataattttaatttttattagtattattataacgtactaaataagcttcaaatttacctaaaaaaggtataattattataaaaaatacaaaataataaatcatacttataataccaatttcagtataaggatattcaactggacattgtccaacccaacctaataataaaaaagctaccactaataaccaataacaaactttaaaaataggtctaaaagctgtacttctaatttcagatgaatttgtaaaaggtatagttaataaaataactaaagaaccaaacatagctataaccccaccaattttattaggaattgatcttaaaattgcataaaaaggtaaaaaataccattcaggtacaatatgtaaaggagttttcattggattagcttcaatataattatctggatgacctaaagtgtttggataataaaaaataaaaataaaaaatattaaaaataataccattaaaccaaataaatcttttgtataaaaataagggtaaaaaggaatattttctgtttttaaagtaatacctaaaggattatttgaaccaacctcatgtaataaaattaggtgtattaatacgacccctacaattacaaaaggaaaagtaaaatgtaaactaaaaaaacgatttaaagttggattatctacagcaaatccaccccatagccaatcaacaatatctttacctattaaaggtattgcagaaaataaattagtaataacagttgcaccccaaaaactcattagtccccaaggtaaaacataacccataaatgcagtagccatcattaaaataaaaataattacacctgaacaccatagagcttctcttggagtaatataagaaccataatataaacctctaaaaatatgtacatatactacaataaaaaaaaaagaagcaccattagcatgtgtatatctaattaaccaaccattatttacatctctcataatatgttcaacactattaaaagctaaatcaatatgtggtgtataatgcattgctaaaaaaataccagttaaaatttgtactactaacataataccggctaacgaaccgaaaccaaaaaaataatttaaattaacaggggtaggataatctattaaatgattatttataactgcaaataatgattttttattccatctcataatatgaaatgaaaattaacctaaaaacaaaaataattaaaaacattatacatttatttttttatcccaaggattattaaaatcaaataatctatattgttgtgataaattaataggctcataaactattcttttttttaattcattataaaaaacttctaaaaaaccacttaatggaaaatctttacgtaaaggatgtccttcaaaaccataatcagttaaaattcttcttaaatccggatgatttaaaaaaaaaattccaaacatatcccaaatctctctttcacaccaatttgcagctttatatattttaataatagaatctacaggttgtaattcattaattgtaattttaatttttaaacgactattaaaacgaatacttaataaattataaataatttcaaagcgtttttctttattaatataatctacagcacaaatttcagataatactttaaattgactatttgtatgatttttaaaaaaaaataatataggaattaatttatttgtagaaatgttaatacataattcatttttatataatgtataatttattataggtaaaatttgtaataaatattgactaaatttttttaatactttcataaataaaaaataattataaatattaactataaatatttatatattaaaaaaataaataattttttttttaaaataatttatatatttttaattaaatacttatataacataaaaattataataaaaattaatttttattataatttacaggatttaattttaattaaaaagcaaataaaattaagaaagccatcattaaacagaataaagcaattgcttcagttaatgcgaaacctaaaatagcagttctcattaattcttgttgtaaagaaggatttcttgaaatacctataattaaagaaccaaaaacgttaccgataccaataccagcaccaattaatcctaaagtagctaatcctgcacctaaaaatttagaagcttgtaataacataaatgtattatcaaaaatttttttattatttaaaatatcttatcttaaagaatatattttttaaaatatttaattaatgtattttttatattatacaaatacatactacttttatatattaatttttttttaattaattttcaatttttttaccatgtactaaagtaacatacacaatataaaaaaaaaaaagagctgaaaaaaatgaaatataagaaccaaaactacttacagcattccaaccactcattgcatcaggaaaatctggaattcttctaggcataccagctaaacctaaaaaatgcattgggaaaaaagttatatttactccaataaagaataaccaaaaatgaatttgacctaaaacttctggatatctacgacctgaaatttttccaatccaaaaataaaatccagtaaaaataccaaaaacagcacccatagataatacataatgaaaatgtcctacaatataataagtatcatgtaaagcaatatctaaacctgaattagacataactacaccagttactccacccataacaaataataagataaatcctaaagtaaataataaaggtgtttcaaattttaaagaacctccccataaagttgctaaccaactaaaaattttaataccagtaggtacagcaataatcatagtagctgcggaaaaataagctctagtatctacatctaaaccaacagtaaacatatgatgtgcccatacaattgaacctaataaaccaatagataacatagcataaaccattcctaaataaccaaatacattttttttagcaaaagctgcagaaacttgactaataataccaaaagcaggtaaaattaaaatataaacttctggatgaccaaaaaaccaaaataaatgttgatataatactggatctcctccaccagaaggatcataaaaagaagtatttaaatttctatcagttaataacatagtaattgctccagctaatacaggtaaagttaataataaaagaaaagctgtaattaatacagaccaaacaaataaaggtaatctatgaaaacttaaaccaggagctctcatattataaatagttgaaataaaattaatagcacctaataatgatgaaatacctgttaaatgtaaactaaaaatagctaaatctacagaaggtcctgagtgtgcttgtacacttgataatggtggataaactgtccaaccagtaccagcaccagattcaacaatagcagatgaaactaataataataaagctggtggtaataaccaaaaactaatattattcatacgaggaaaagccatatcgggtgcaccaatcattaaaggaacaaaccaattaccaaaaccaccaattaaagcaggcataactaaaaagaaaaccataataaaagcatgtgcagtaacaacaacattatataattgatgatttcccataaaaatttgattaccaggttgtgctaattccattctaattaaaagagataatgttgtaccaacaacaccagcaaaagcactaaaaattaaatataaagtcccaatatctttatgatttgttgaaaaaagccatcttgttgaccatttatttatattttgaaaattcattttttttaatattttttttttaatttattttaaatgcaaaattatatattttatttttaaattaaaaaaagcgttggtttttttaattttaatttttttattattttttaaaaaattgtttaattttattaattacttgtttaatatcagtaaataataataatgttaaaaagattataccaatgattttaaatatcataagatttttttttaattatatattaaaatcaaaattgattttattttttaaccaagttaaataatcttctaatgaaacagcttctacaacaataggcataaatccatgatttactccacaaatttcactacattgtccataaaaaacaccttctcttttaataaacattgatgtttgatttaaacgacctggacatgcatctaatttaatacctaatgaaggtatagcccaagaatgtaaaacatctgaagcagtaattaatactctaatatgactattagttggaactactacacgattatctacttctaaaactctaaattgacctattgctaaatcatcttcttgtatcatataactatcaaaaattaaaggttcatctgaaaattctaaattatcagaatattcataactccaataccattgactaccaattacttttaaagtaataattggatcaattacttcatccattgaatataataaagcaaaagaaggaattgcaacagttaataagattaaagcaggaattgaagtccaaataatttcaatagtagcaccatatacaatagttgatgggattttattttttttttcatcaaaaagagtaataactctaaataacatccaacaaacaaatacagtaatggtaattaaaaaaaacattaaatcatgatgaaaattaataataccttccataactggagttgctggatcttgaaaacctaattgccaaggttctgccatatctaaaaaagtaaatttattatttatataatttgttattgtcataatattgttgaaatttattatttattttttaatatatacaaaattaatttatttttgaatttcaaatattcaaaaaataaatataaaatatttaaaaaatattttttaaatatattcttttcttatagagattatcaaagaagggatttgaacccttaatgcgttaaagctttacatcctaagtgtaacgtgtttaccaatttcaccactttgataataaataaatacctactattggacttgaaccaataacctttgaatgggaacagattttaaatctatcgtgtttaccaatttcaccaagtaggctataatattatatgaaaaaaaataaaataataacttatttacaattacatttatttgaattaaaatataatttttttattcttttaatcacttttttttatcttttcttaatttcttattatttttcagatcaattaatatatttattagttaataatttacttaatcaaaatatgttaaaatattttatctttacaaatattactgaaatttttattactaatatttttatagcaatttttatatcaagttttttaataattcaattaagtattttattaatttggttttttttatcaaaaggtttatataaatttgaaaatttaatttttattaaattttatagtttatttataatttttaatttatttataataaatttaatttttacaaatattattccacatatttggaattttttattaaatttaaatttttcaaatttatatcttttaactatttattttgaaccaaaaattaataattatttttattttattttttcatcatttatttatatatttataatattaatttatttttttttattattctttttaatatttaataatatttttaaaataaaaataattattaatttaagaaaatttttttatttaaaaataatattattaagtgctttaattacaccaccagatatattaaattttttattaatttattttttatttatttttatttttgaaatatttatatatattttattatatataaataaatataatttaaattaattaaactattttatttataaaatttaatttatttttatttaaattaatatttatatctgtaataatttttgtttctttaaaaatttttaaatttaattgataattttttatatacttaatagatgttatttttaaagaagatccatttgttaaaataattttatttttataggtgaaaaattttttatttttattcataatttataatttattttttggctagataacataaaggtaatgtaaaggactgcaaatcctttaatgacggttcaaatccgtctctagctttttaaaggatagagtgggattcgaacccacggtatttttacatacttcagttttcaagactgacaccttaaaccactcgatcacctatccggattaaaaattttatatttgtaaattaaaattaacgtcttttttgtttttttaatctacaaccattaaaaggttttgttgttttatctaaaagatattttattttaatatttttttgttttaaattttttaaaacattatatctacctaaacctgtaccatgtaaaaaaatttttaattttttaattttttttaattgaatatatttattaattttataaacaattaattgaacattatatggtgtattttttttaaatctagttttttttaatgatttagttgaccattgttttaaaagatttcctgtaggagttgttaaacttataatagtattttttaaactagcagtaatatgtaaattagttaaaattaaaggatttttttgttttaaatttttttttattttatatttatttttaaaattatatttaaatttttttttattcatataatattatttttttttttttttttgtaccttaaatggacgtttattacgtgaaatacgtttttgaataaaaattttttttaattttttagacgtttttgcatttgtatgtgtacgttgtcctctaacaggtaatccttgactttgtctaattccacgattacttttaatttctactaattcatttaatctttcagttttatatttttttaaaagttgttcaacctttaaatttttattaatataattaataagtcggtttacgtggttgtttttaagtttattaagggtgatttgaggattaattcctatatttttacaaattttcttagattgaaattcattaataccgtataatatagttaatgaatataaaatactttttgaatctgaaattgttttattaaaaatatataacataatagattttatctatataccatataaaatgatagaaaaaaaaataaatcccataacaccctcacaacgtcaaacatttttattaaaaaaaaataatttaactcgaatttttaaaattaaatctttaacaaaaggttttcaacgtgctaatggtaaaaataatcaaggtaaaataactgtaagacatcgcggtggaggacataagcgcttatatagaattattaattttaatagatctaaaaatatagaaggttatgtaattaaaattttatatgatcctaatcgttctgcaaatattgcttatattaaaaaagatttaaaatcatatttaattttagcaccagaaggtttaaaaattaatcaatatattaaaagttcacctaatgccgaattaaaagtaggtaatgctttacctttacaaaatataccaattggaagtttaatacataatataagtttatatcctcaatcaagagggaaattaataagaagtgctggtacttctgcacaattaattcaaaaaattaataataaatatgctagaattcgtttaaattctggtgaattaaaattaatattattaacttgttatgctacattaggtattgtatctaatataaatcataaaaaaattaaattaggtaaagctggacgttcacgttggttaaatagaagaccttctgtacgtggtgtagcaaaaaatcctgttgatcacccacatggtggtggtgaaggtaaaacaagtggtggaagaccttctgtaacacctcaaggtaaaataactaaaggaaaacctacacgtagtaaaaaaaaaaaaaaattaattattcaataaattatgtctagaagtaaatataaaggtccattttttaaagttaatttattaaaaaaaaaacaatggatgaaaataactaataaaaatttaacaatattacccgaatatagtaatcattctgtaagtgtttataatggtaaaatctttattaatttagaaataaatgataaaatgattggctttaaatttggtgaatttattaatacacgaaaaaaacatatatataaaaaaaaaaaataaattatgggtcaaaaaattataccaattagtttaagattaaaaaaaaaaaaaaattggaattcaaaatggattgttaataataatgaatattctaatttattacattttgatttagaaattaaaaaatattttgaaaatatttttaattataaaaatttaaaattaatagatataaatatagtaaaaacatcaaataatattaatgtatatatttatgtacaaaaaaatgcaaaaaaatattataaattatcttataataaaattataaattatttaaatttatattatcctaataataatattaaattatttattaaaaatgttcaattttttgaatttattcaattacgaaaaaatttaaaaaaaatttttgataaaataaaaaaaaaaaatagaattaataaaaatattaaaaaaatgatttataattttagttatgccttttatactaaaaatattaatataataacattttatattagacaaacattagaaagaaaaaaaacacataaaaaatttataaataatattgataatatgcttcaagaattttttaaaatgttttctaattttgtaggataccgtttacaatttaaaggtcgcttaaataaatcaaaacgtaaaaaaaaaatggtatttcaaaaaggtaaaattccattaaatacattagaatatgatataaaatatcattttaatgaatttaaaactccatcaggtatttgtagtattaaattatgggttttctttaaacctttaaaaatagcattaaatccaaaatttttaaaaaaacaaattaaattaaaaaaacaaaaaattaaaaaatcttaattatgttatttccaaaaaaaactaaatataaaaaacaatttaaaggtaaacttgtaggtaaaacaacaaaaggtaataatattatttatggtaaatatgcaattaaagttttagaggaaactcgtttaacttcaagacaaatagaagcaacccgtcgaataattattagaaaaatgaaaagattaggatttctttggattagagtttttcctgatatacctataacttcaaaacctacagaaaatcgtatgggtaaaggaaaaggtgctgtttctttttgggtagctaaagttaaaaaaggacaaattctgtatgaaattagtggtatttctttagaaaatgcaaaaaaagttttaaaagcaggttcaaataaattaccgattaaaacaaaatttatttataaataataaggcttatagtttaattggttagagcataccgctcataacggtatagttgtaggttcaagtcctactaggcctaattaaaaatttttattttaaatgataaaattaaaaaaacaaaaaattaataatttactaaattatcaaccatttttaaaaaataattatttaaagaaaaaaaaatttaaattaaaaaatattttatttgaaaatcaaattttatataataatttaaatttagaatcctatgtaattgaatttaataattataaaaatatttatttaccttttactttaataaagatagataaaatttcaacgattgctataaaatatgaaaatattatattatttaattatgatttaacttataatattttatatcaatttaataaaataatgtttcaaaatatttttaaaaaaaaaaataatgcgattaaaggtcgtttattaggtggaaattggaataataaaaaaatttttatttcaattttaggttttattttttctatgaaacctctaaatttaaataatgctttaaattataaaaaaaaattttattttaataaatataataaaaaaggattttataaaaaaaaaattaattctacacgattaattaattgttataaattaaaatatttaaattttcaagttaataatattaataatttaaatattttaaaaaaaacaaaaaaagagttttctagactttcatatattcaaactattattcaaaatcaaaaaatacataataatagttttaaaaaaaattaaaaataaaagtgttctttcaagtaaaatatatgttgaagaaataaatttttaaaattaaattatgccacaattcgatcaattttcattctttaatcaagtttcatggtttttattttttttttttaatttttatttttttgttacttatttttttttacctaaaatttgttataatttaaaatttagaaaaaaaaaaataatttttgataataaaaaaaaaaatcaaattaattttgaaaaaaatattattttttttttttttaataattcttataaaactttttgttctaattttgaattatttattactaaaaaattatcaatttataaaaaaaatcaagaaattaaaatacaaaaaactccaatttttaatatattattaaaacaaaaaattaatacatttttaaatcaaaaatttttattatttaaaaaaatttttattataataaattaatattttatttaaaaaataaaatattaatttattaataagtgtatagctcagttggtagagcaccggacttttaatccgatggtcttgggttcaagtcccaatacacttattggggatatatttcaactggtagaaagtatgttttgcaaatataaggttatcggttcgaatccgattatctccatatttatttttattaaatataattttatgcaaaaaaaaattaaaaaaaatattaaacaacgttatttatttaaaaattttgaaaaaaatagattaacgttaaaaattctttcaaaaaatttaaatattgaaaaagatttaagatggaaattacaacaaaaatggttttttttccatcaaaattcatcaattactagaattaaaaatttatgtgttttaactggacgttctaaaagtatttatcgtttatttaaaatttctagaattcaattacgtcaattagcatcaaaaggatttttacctggtgtttcaaaatataattggtaatttttattattatatgattataacagatactctttcaaatttattttcaaaaataaaaaacggttacttagcaaaaaaatcaaaaatagtacagcaaaaatcaaaacaaagtataaatattttaaatattttagttaaagaaggttttataaaaagttataaaataaattcaaaaaatcaattagatatttatttaaaatatagaaaaaataaagcagttattactgaaataaaacgtttatcgaaacctggaaaacgtttatatataaataataaagatttatatataaaaaaaaaaggattttatattatctcaacatctataggtattttaactgatttacaggctaaaaaattaaatgttggaggtgaattaatttgtaaaattttttaaaaattatgattaaaataataaaaaaagatattaaattaaaaaataagaatttttttaaaagtcctttaggaaatattcaatttttttttatagataaaactttttcttttccatcagatattaaaatttctaataaagatcaaacaattttttttaagacaactttaggttcattatcattaatatttaataataatatttttttttttataaaaaaaaataaattattattaaatattaatgtaaataaaaataaaaaaagtattttaaatttatataataaattaattaaaataaaaataaaaggtgttttacaaggctttaaaattagtttacttttaaaaggtataggttttaaagcttttattgaaaataataatttaatactaaaattagaatttagtcataatataataataccaattccatctaatattgaaattattaatcaaacaaatactttaatttttagtagtatagattatatttttttaaatcaatttgtacattatattaaaaatcataaaaaaactgaaccttataaaggaaaaggtttattattaaaaaatgaaaaaattttacaaaaagaaggaaaaaaaagtaaaaaataattaaatatgatacaaaaaaaaaaaaaaaaaaataataatattttattaaatttattatttaaatcaaaaaatatgtatggagaatcaataactcatacaaataaagaattattgccttttatatatggaagtcgacatgattatactataattaatttaaaagatgtttcattttttttaaaacgtatttttaaattaataaaatatacaatacaaaaaaatgaaaaaattttaataataggaaataatgatgaagttaaatttttatttacatcacattttgtaaaaagaaatcctaatattattttttttaataaagaatggataaatggttttataactaataaaattatgaatacatattttaataaagtaattctttttttattaaaagaaaatgatataaaattaattttaataattaaaagttctataaaagatacttttttaaatcaagaactttctactttaaaaataccaactatttcattaataaacacaagtcaaactataaaaaatatagattatcctatagtaacaaattctagaaatattcaatcaatatatactttaatgtatttattacgtaaaatattttaataaataatatgaataaattaaaaccaagaaataaaatatgttttcaaaataataaaaacatacataaaaatttaaatttattaaaattaaaatcaaaaaaatggaatttatttaaaaaaaaattaagatatcgtaaagaaataaaacctgaaaaacgaaaaaaattttttcaaaaaagattatttgaaaaacaacaatttagaaatttttatggatgtattcatgaatatcaattaaaaaatttatttcaaaaattatctaaaaaaaataataaaataaatatatttaaaaaatttgttattttattagaaagtcgtttagatataaatcttgttagattaaaattagtaaaaacaatttttcaagcaaaacaattaattaatcataaaaaaattaaagttaataataaaattattagtaaacctaattttttattacaaaaaggtgatattattcatattattaaataaatatgcaaaaaaaaaaaaaaaattattataaaaataaaaaatttactaaacaacattttaatcaaaaaaataataaatatccttattctttaaaaaaaaaaaattattataaaaataaaaatagtatttattatcttttaggtgaaaaaaaaccagctaaacctttaatgacttcatatttacatagaaataaaaaaataaaaacaggtatttttttaaaaaaacctatttttaaagatattttatatcctttttatttaaatttaaaattaattaatgaatatttaaaaaaaaaataaaaatttaaaccatttaaatggttta
>Phytophthora agathidicida culture NZFS:3616 mitochondrion, complete genome [TPA_asm:BK014404]
agtactaataataaaagcattaagtggatgccttggcattaatttaatttttaggacgtaaaaaatgcgaaaagctgtattaaataatactttattttgaaatatagatttcctaaagaaaactttttctttgtgaaaattttaaaagcagtgaattgaaatatctaagtaactgtctaaaaaaatcaaacgagattccgttagtaatgacgaatgaacatggaaattaggtttataaaaataaaaaaaattatttgaaaaattttgaaaaatttacttaaaaaggtgaaagtcctgtaaaatatttattatttttatattagtaaaaagaggtatgtgtaatcttttttgaatattggggaaccaccctcaaaaccttttaaaaattaatgatcgatagtgaacaagtactgtaaaggaaaggtgaaaaagaacttttgagtttgaaataattctgaaacttaatgttaataatcaattgaaacttttttaaaaagtgacagtgtaccttttgcataatgggccagcaagtttatttttatagcaagcttaatttaataaagtaggcgtagataaatcaagttttaaaaagctttttagttatataaataagacccgaaactgagtgatctaaccatgaacagattgaaaaataggtaaaactatttggaggatcgaactcacatatgtggcaaaatatggagatgatttgtggttaggagtgaaaggctaatcaaactcagagatagctggttttccgcgaaatctattgaagtagagcatttaaaatctttttttggggtagagcactcattgagctagggggcgtaaaaacttactgaattcttggaaactccgaatacaaaaaaacgtaatttaaatagacagacattaggcgctaaggtctattgtcaagagggaaacagcccagattgatcgctaaggtctctaaataatattctaagtgaaaaaggaagtgaaaaaataattacaaccagtaggtaggcttggaagcagccatcctttaaagaaagcgtaatagctcattggtctagtttttttgcgcctaaaatgtatcgagacttaagaaatttaccgaagcggcaagttttattttatataaaacggtagcggaacattctgtatgttaataaagatatattgtaaaatatgttgaagatatcagaaaagaaaatgctggcattagtaacaaaaaataacgtttaaaaatcgttatcaccgtaaatccaagggtttctatgttaaaatgtattgcatagagtgaaacggcccctaagaaagatttgacgaaagcaaattttgatgggataatttttaaattaaatttttttaaaaaagtgacaaaaattttaaatttttcaggaaataacttttttaactaaaaaaccgtaccctaaaccgacacaggtggataggtcgagtagactaaggtgaatgagagaactatattgaaggaactcggcaaaatgactttgtaacttcgggataaaaagtacctatttatttaaatttttaaataagtaggtgtcacaaaatagggggttgcgactgtttaataaaaacttaggactctgctaaatggtaacatgatgtatagggtctgacacctgcccggtgctggaagataaaaaggagatgtttgcgcattaaatggaagtcccagtaaacggcggccgtaactctgacggtcctaaggtagcgaaattccttgtcgggtaagttccgacctgcatgaatggtgtaacgacatccccgctgtctccaatatagactcagtgaatttgaattatccgtgaagatgcggattttctatagttagacggaaagaccccgtgaacctttactacatctttatattgttattttatctaatatgtgtagcataagtggtaattttttagacctttacgctagtaaattgtttaaatatccttgaaataccactcttattaaaataaataactaatattttttttttaatagacattgtatggttggtagtttgactggggcggtcacctcctaaagagtaacggaggtgtacaaaggtaagctcaaattggataatagtatcaattgtagagcataatggtaaaagcttgcttgactgtaagatagacatatcaaacagggacgaaagtcggtcatagtgatccgataattctttgtggaaagattatcgctcaacggataaaaggtactccggggataacaggctgatgactcctaagagctcctatcgacggagtcgtttggcacctcgatgtcgactcatcacatcctggagctgaagaaggttccaagggttcggctgttcgccgattaaagtggtacgtgagttgggtttagaacgtcgtgagacagtttggttcctatcttctatagatattttgaaaaatgaaagaatctaactctagtacgagaggaccgagaagggtaaatctctggtgtatcggttgttgaaaggcattgccgagtagctaaatttattttggataattactgaaagcatataagtaagaaaccattcttaaaaatttttcatataaaaactgtaaaagatgattacattgataggttttaagtgtaagtattgtaaaatatttagcttaaaaatactaaaagttttaaaaattaaaatataattatttctttgtagctcaacggtagagcaaatggctgttaaccattaggttgtaggttcaaatcctatcaaagaagttttatattttaggtcgaatagccaagttaggtttaaggcagtagtttgctaaactatcagttaatttattaactcgtgggttcgaatcccacttcgacttattttattagatattaataggatgatgtagtttaatggtagagcgtgggaatcataatcctaatgttgtaggttcaaatcctaccatcattattattcaaatattattttttttttaaacggaaggtagcatagtttggctaatgcatctgttttgggaacagaagatcaaaggttcaaatccttttcttccgaaaattagtaataagatgagatagagtaataggttaacttatcaggctcataatctgaagatgtaggttcaagtcctactctcatcattttcattataataaaataatctatgattcaaattcaaactaaattaaaagtaaatgataatagtggtattaaaataggacaatgtataaaaatttataaaaaaaaagttggaaaaattggtgataccattttaatttctgcaaaaaaattacgtctaaatcaaaaaaaaaaaattaaaatagttaaaggtgatttatttaaagcatttattattcatacaacatatcaaaaaaaaagtactataggtaatataataaaatttgataaaaattgtataattattttaaataatcagaataaacctttaggtacacgtatatttggtccaattacatctgaatttcgaaaacaaaaaaattttaaaatattatcattagcttcaaatattttataaaaatctatggaaaaaaatttacaaaatcattatcaaaatgttactatctacgatcttttaacaaaattaaattttaaaaatatatttaaaattcctaaaataactaaaatttgtttaaatattggttttaaaaaagcaaatattgaaaaaaaaaaattaattaatataattttactgttaaaattaataacaaatcaaaaacccatgataactaaatcaaaaaaaaataatatttttttaaaaattaaaaaaaattcaattataggttgtaaaattactttaagaaaaaaaaatatttttaattttttagaaaaaattttaatttttattttaccaaatataaattatttaaattttaatcttaaaaataaaaatatttttaattttcaaattcaaaatattttacatttttttgaattaaaaactgaatttttaaaatttaaaaatattcctccaatagatgtatctattcatacaaatgcaaaaaataataatgaattatttttattattaaattcactttttattataaaaaaataaaatattattgcaaaaatagctcaatggtagagtataaccttgccaaggttaatgttgagggttcgagtccctttttttgcttatacttataaatggactcaaaggcagtatttgatatttccatttattatttattaatttttaattaataaaaaagggaataataatagaattgacatttatttgtgattatagattaataggtaaatcctttatcttccaagtaaatattgtgggttcgagtcccactaatcacattttaattaaatataaatatgatataataaaggagaaatggctgagtggttaaaagcggcagactgtaaatttgttgaagtaatttctacgtaggttcaaatcctactttctccaataaatttaattactattgtataaatataaaattaatttaattaaaaattttgtttttaatatttataaaaaaacaaaaaaatttaatcctttaagacaatataagataaaaattaatataagaatgttaattttataaaatttattaatatttgttattttaaaaattaatattaaatacttaatatcaaaaattaaatagagtttgatcctggctcagaataaatgctatcggtatgcttaacacatgcaagtcgaatgtttctaaaacatggcgaacgggtgagtaacacgtgaattatctaccttttaattcagaataattatttttataaaaatactgaataaataaattaaagtttttaacgttaaaagatgagtttgcgtaagattatggtagttggtagtttaaaagactaccaagcctattatctttagctggtttgaaagaatgatcagccacattgggactgagacacggcccaaacttttttaaaggcagcagtggggaattttggacaatgagcgaaagcttgatccagcaataccgagtgagtgatgacggctaattaggttgtaaagctctttcattaaggaggaaaatgacagtacttaaaaaagaagttccggctaatacccgtgccagcagccgcggtaatacgggaggagcgagcattattcggaatgattaggcgtaaagggtttgtaggtggttttttaagttgaaaaaaacaaattaaagctcaactttatatattttttcaaaactgataaactagagtataaatagaggataatggaatttctattggagtgataaaatacgttgataatagaaggaagatctatggcgaaggcaattatctgggtatatactgacactgagaaacgaaagcttgggtagcgaacgggattagataccccggtagtccatgctgtaaacgatgagtgctaatatttagaatttttagatataacagctaacgcgttaagcactccgcctgaaaagtataatcgcaagattgaaattcaaaggaattgacgggagtctacacaagcggtggagcatgtggtttaattcgataatacgcgcagaaccttaccaactcttgctaatttttatataaaattttatataaaaaacaggcgttgcatggctgtcgtcagctcgtgttgtgaaatgtttggttaaatcctttaacgagcgcaacccctatcgttatttgctaatttattaaaaacaaataaaagtactctaatgaaaatattaatgataggttaatggaaggtggggatgacgtcaagtcttcatggcccttatgagttgggctacacacgtgctacaatgataatcacaatgagaagcaataataataaaagttggagcaaatctttaaaaattatcttagttcggattaagggctgcaactcgcccttatgaagttggaatcgctagtaatcgcagaacagcatgctgcggtgaatatgttactggactttgtacacaccgcccgtcacatcagggaagttgattatttttaaaatgatttttaattatttaattttattaaataactttttaattaaaatagtttataatttatattaaataaattaaaatccctaaaaagtaattagtaactttgatgaagtcgtaacaaggtagtcgtaggggaacctgtgtctggaagagatctttaaacattcttaaattaattttaaaagtcttaggaaaatagtttaattggtaaaatcatagtctccaaaattattgttatgggttcaagtcccatttttcctgttttaatttatataaaatattataaatcaaaaaaattttataaaatctgaaattaattaaattcaagttataaaaataaaattttatttaaaatactttttaacaaaagggaatttaaatttagatttataatattttataatgtatgactataatacaataaccggaattatgaaaaaaaaaaaaatatatatctttttagtgaaaataaattcaaattttatttaatttttatcatattaaaaatgattgacatatatattaacaatataaaattaaaagttaataaaaatttaacagtattacaggcttgtaataattttaaaatcgaaattcctaaattttgttttcaagaaaatttacaaattgccggtaattgtagaatgtgtttagttgaaattgaaaattcacctaaaccagtagcttcatgtgctatgcctttaatgactaatatgaaaatttttacagatacacctttagttcaaaaagcacgtgaaagtgtattagagtttcttttaataaatcatccattagattgtcctatttgtgatcaagcttctgaatgtgatttacaagatcaaactatgatttttggttcagatcgtagtcgttttttttttaaaaaacgtggtgtagaagataaatattgtggtccttttattaaaactattatgactagatgtattcattgtacacgttgtgttcgttttgcaaatgaaatttgtggaattgatgatttaggtactacaggtcgtggtaataaaacagaaattaatttttattatccgaaaatttttaattcagaattttctggtaatttagttgatttatgtccagtaggagctttaacttcaaaaccttatacatttaaagcacgttcttgggaattaaaaaaaaaagaaggtattgatattttagatggtataggttcaaatataaaaattgatatttttaataatgaaattgttcgtattttacctaaaactaattttaatattaataaagaatggatatcaaataaaacacgatatttttttgatagtttaaaatatcaaagattaaaatatcctttattaaaagataatgaaaataattttcataaaatttcatggttagatgctttaaatttaattaatcaaaaattaataactacagatagtactaaaattaaaagtattattggtgatttaactgatttagaatcactttttttattaaaaaaaaatttaaataaattaggaatttcaaatataatttatgaacgttttttaaataatcaaaatataaaaattaattcagatttaacttcaaattttttatttaataatacattaaaatcaattgaagaatctgatctttgtttaataattggtagtgatattcgtaaagaaggttctattttaaatattcatttaattaatcgtttaaaaaaaggaaattttaaagtagcttatattggtaataaaatagattttacttattcaataaaacatttaggtttaacttttttaactttaatagatattattgtaggaaaacattctttttgtaaagatttaaaaaaatcaaaaaaacctttaattattattggtgaaaatattataaatcaaaaaaatggtttttttttattatcaaaattaaaaaatttatcatttttaaataataatatcaatttttttaattctcaaacttctttaattaatttttttgaaattactttttcaaaaacacaacaaaatttatctaataattcaaaattatattatttgtttaatacaaatttacaagataaattaaaaatatctaaaaataattttattatttatcaaggacatcattttacaaaagatgcacaaaattcaaatttaattttacctggattaacttttttagaaaaaaatggaatgtatataaatttagaaggttttattcaaaaaaatgaacaaattttaaatttaaatactgaacaacgaaaagattctattatttatagaaatatttataaatttttaataaataaaaatcaatcaaaattaaattcttttttaaagcttcaagatattttaccttatttattaaaaaaaaaaataaaaattattaataattttagttttaataaaaaatatttaaaaattaatattaattttttaaattcattaattaaaaataattattatacaaatatattagaacaatattcaaaaatattaattaattctaataaaattataaaaaatcaatcaaaatcattatgatatacacaattttaaaatttttaattttagtattacctttattaattgctgtggcttattttactttagttgaacgtaaagtattagcttctattcaaagaagaagaggacctaatgttgtaggtactttcggattattacaacctttagctgatggtcttaaattatttgtaaaagagactgttttacctagtaatgctgatgtaattttatttatatttgcacctattttagctttttttttaagtttattaagttggactgtaatacctttaggatttggtatgttttttactgaattaaatataggtattttatatttattagcaatttcatcattaggtgtttatggtattattattggtggttggtcaagtaattctaaatattcatttttaggtgcattaagatcaactgcacaaatgatttcatatgaattaactattggattttcaattctttcagtaattgtttgtgctaaatctttaaatttaatttcaatagttttagcacaaaaaactgtttggtattgttttcctctttttcctattttcttaattttttttatagcatgtttagctgaaactaatcgacatccctttgatttacctgaagctgaagctgaattagtttcaggatataatgttgaatattctgctatgggtttcgcattattttttttaggcgaatatgctaatatgttattaatgagtagtttaattactattttatttttaggtggttggttagctccttttccttttagtattaaatttattaattttttaccaggatctttttggtttagtattaaaatatgtttttttgttgttttatttgtagtggctcgagctgttttacctagatatcgttatgatcaattaatgcgtttaggttggaaagtatttttaccttttaccttaagttggtttttatatactgcaagtattttaataagttttaattggttaatttaattatgagtattttaaatcattttatttttactttttttttattttgtctaggtttatttggtataattttaaatagacaaaatattataattattttaatgtctattgaattattattattatcaattaatttaaattttatttattttgcagttttaattgatgatataataggtcaagttttttcattattaattttaacagtagcagcggcagaatctgctattggattagctattatgattgttttctttaaattatatggagatatatcaatttataaaattaatttattatctttataataaattaattaatttcagtataactataatatatatatatattaaaaataaaactatttacaacctcttggattcgaaccaagattttaaagcttagaaggctaatactctaccaattaagttaaggttgttttagttttattttatttagaatgtacattaaaaatagcttttaatgaatttcttgaaagttgtttataaatattttgttttaaaattttttttttttcttttttagttaaagttactgcacctattaaagctattaataatataataccagctgctaaaaaaaaaaaagcataataactgtataaaatttgtcctattgtttcaatatttgtgattatatctaattgatatataaaattctttaaaaaaggttttacatcaacaaatatttcaaaagtacctttcatactatcgtgaaagaaaaataaagtatttacttcttgattaaaaaaagaattattaattaaatgataatatgatgtgaaaactttactaaacattataaatgtttctaagaaaaaaataaaactaattaaaaaaataataggtaaataaccaaaattattatttattttatttttatcaattaaaacattaatatctaacatcataattacaaataaaaataatacagtaattgctcctacatatataataattaacattattgataaaaattcaatttctgaaattaataataatcctgttgaatttgtaaaaactaatattaaaaaaaatgcagaatatattgtatttgtagaatatattacaaaaatagctgaagttaaagctatagttgaaaaagtataaaaaaaaattgtttcaaaatccataattaatatatgtaaattatataaatttattattattatatcttaaaagatatatatattttattatttttatttaattaataaaaaaataaataaaaataataaaataataataacattaaaataataaataatagaaaaaaaaataatatttattaaaaaaatagtactaattaacattaataatgaataatgataaatataaccagtttgtaataaaattattctttgacttaaaaaagtaaaaatagttgttaaaccataaggaccacacatttcaattaaacctttatcaatcattttatatgtaacattataaccaatttgtaaaatatattgattaataaattcataataaattttatcaaaataccattttctatttaaaaaattataaaaataaagaccatattctgaaatttttaaattatataaaaatttaaatttaaaaaaatataaataaaaagcaccgaataacccacaaaaacttaaaataacaggtaatattttaaaaaatgttggtaaaaattcagcatcaatcatttgattatttaatggatttatataaatagaattattccaaaaattagaacctaatccaacaaacatatctttagaaatataaccaataaaaatactaccaaaagctaataatcctagaggaattcccatttctaatggcacatcatgtgcatttttaataatatttttataagcatttgtttcacttaaaaaagcaaaaaataataaacgagttgaataaaaagctgtaaaaaaagcaccaatagtacctaaccaataagcaaaatgacctgtttcactaaaacttacaaaagctacttctaatattaaatctttagaataaaatcctgttaaaaaaggaaaacccattaaagataatgaacctattaaaaacattatataagtaaagggtaatatacgtcttaaacctcccatttttctaatatcttgttcatcacccatagcatgaattactgcacctgaacataagaataataatgctttaaaatatgcatgatttgataaatgaaaaatagctaaaggataatttgataaaccacaagcaaaaaacatataacctaattgactacaagtagaataagcaactatttttttaaaatcattttgtactaatccaacagtacttgcaaaaaaagctgttgacgcacctataatagtaataacttttaaagaaaacattgaatattcaaacattggggaacatcttgctgttaagtatacacctgcagttaccatggtagctgcatgaattaaagcagaaacaggtgtaggaccttccattgcatctggtaaccataaatgtaaaaaaatttgagcagatttacccatagctccaataaaaattaaaatacaagctacatcaacaatacttaaaatataattaaaaaaaataaatttaaaatctttaactatagaaatagcagcaaatgtactaaaatattctatagttctaatattataaaaaattgttaatacacctaataataaaattaaatcactaattctatttactaacatagctttaattgcagctttattagcttgtaaacgtgtaaaccaaaaattaattaataaataagaacaaaaaccaacaccttcccatccaacaaacatttgcataaaattatcaccagtaactaaaataatcataaaaaaagtaaataatgataagtaagacataaatctagataaatgtggatcatgtgccatatattgtgaagaatataaatgaactaatgttgaaatacttgttacaacaacaagcattatcatagttaaactatcaaataaaaaacaccaattacaattaaataaaccactattaatccaatttgaaatataaataatgtattcatattcatttgtaattgaattataaataataattaatgaaaaaagacaacttaaaaaagttgttaatgtagttataaatacagaacctttacgtccaatataaaaaccaaatagtccagctgctactgaacctaaaaaaggtaaaaaaattaaagttaataataacatattagaataaaataaataagaaatatttatacttagttaaatatttctacttaaataataaataatttttttttttttataataaaaaaaattatataaatataaattaatataatatataataaataatttaaaattatttattatatatttatttagtaataaaattattagtaaaatcaattgctaatgtatttaattttttgtctaattctttagaaatttcttttttagttaaaatttcttctaaaatatcagaataattagttttaataaaatttaaccaattattttcaaaaattgaaactttatctacagcaattttatctaagaaaccacgtactcctaaataaataattacaatttgatcttcaacagataaaggtatatttaatccttgttttaacatttctgttaatctaactcctctatttaattgttgttgagttgttgcatctaaatctgaaccaaattgagcaaaagcttgtacttctctaaattgtgctaattctaatttcatagtaccagcaatttgtttcatagctttaatttgagctgaagaaccaacacggcttacagataaacctacactaattgcaggtctttgaccttcattaaataattcagtttctaagaaaatttgtccatcagtaatagaaataacattagttggaatataagcagaaacatcaccagcttgagtttcaataataggtaaagcagttaatgaaccaccaccaatttttctattcattttagcagctctttctaataaacgagagtgtaagtaaaatacatcacctgggtaagcttctctacctggaggtcttcttaataataatgacatttgtctataagctacagcttgttttgataaatcatcataaaaaattacagcatgtttaccattatctctaaaatattcacctaaagcacaacctgtataaggtgctaaatattgtaaaggtgctgaatctgaagctgttgctgctacaataacagaaaaaaacattgcatttttttcttctaaagttttagttaattcggcaatagttgatcttttttgacctacacctacataaatacaatataattgattatttgtatctttttttaaatgaggttctctttgattaattattgtatctatagcaatagaagttttacctgtttgtctatcaccaataattaactctctttgaccacgaccaataggaattaaactatctacagcttttaaacctgtttgtacaggttctttaacactttctctaggcataatacctggagctttaacttcaactctactttctaatttactattaatttgacctttaccatcaattggttgtcctaaagcatcaactactctacctaatacttcaggtcctacaggtacactaacaatagatccagttcttcttacaaagttaccttcttgaatttctctatcattactaaaaacaacaacaccaactacgtcaggttctaagtttaaagccatacctttaatattaccattattaaattcaaccatttcaccagcttgaatttgagttaaaccgtaacatctagcaataccatcactcattgaaagaacaatacctgtttcttgtaaacttttttcatctttatattttttaatatttgattccagtatatatgataattcaatagccatataaaggttattaaattatcatattaaaaaataataataaaattattattttttttaaaaatatattaaatatatatttttttaccctttacgagaattgaactcgtatctttgccgtgaaaaggcaatgtcctaaccattagactaaaagggcttatttttattaaataaaataatttatttaataaaaataagaaaaatcaatatgtattaaaattttagatacactttcatgcatacaactttcaaaaattttaggatataaacctaataaaaaaatatttataattaaaattaaatgtattaaaaattcacgataagttaaatcataataaatttttaaataaatattttgaatattaccatagcatattctattataaaataataaagaataaataccacctaaaaacattccaattgttgcaaaaatagctgttgtagtattatcttcaaaaactcctgttaaaataagaatttcaccaacaaaactacttgaacctggaatagacatattcgctaatacataaataaataatgcaatacaaaataatggcattgtatgtgctaaacctccataataattaataaaaaatgtatgatatcgatcatataaacatccaattgaaaaaaataaaccactagaaactaatccatgactaatcatttgaatgatactaccttctaaaccttgaatagttaaagaaaaaatacctaaaataataaaattcatatgagcaactgatgcataagcaataatacgttttaaatctgtttgtcgaatagctgttaaagaagcataaataactgatattaaacataatactaaaatatatggtgtaaaatataaagtagctttaggaaataaaggaactaaaaatctaatcataccatatgatcctaattttaataaaatacctgctaataatacagaacctgcagtaggtgcttcaacatgtgcttcaggtaaccaaacatgaaaaggtaacattggaactttaacagcaaatgataaaaaaaaagctaaaaaatataatttttcatatgaaaaattaaaattactataatataatatttgataatcagtagtacctacagttaaaaataaatgaataattgcaataaacatgaataatgaacctgctaaagtatacataaaaaataaataagaagcttttattttacgctctcttgatccccaaataccaataattaaaaacattggaattaatacactttcaaagaaaatataaaaaataagtaaatctaatacactaaatgaaataattaaacaaaattctaaaataaaatataaaataaaatattctttaatatttttattaataatttcatagctaattaacatacatattggaatcaaaaatgttgttaaaattataaaaaataatgaaataccatcaagacctaaataaaaattaatattaaattgactaatccattctattttaaataaatattgaaaattagaagttgatttatcaaataaaatccataaaggtaatgacattaaaaaaatgaaaaaagacataaaaatactaaaatttttaataaatttttcatttttcgaaaaagataatataataaccgtaatcaatggtaaaataagtaaaaaaattaagataaacttattaaacataaaaaatttaattaaatagaaaaaaaaaggggcgaaaaatgggacttgaacccataacacttagacccacaatctaacactctacctttaagttataatcgcctttttaaatttttcttaaataatagataaaatttaaaaaaggttgaacaactaaattatttaatggcggataatttgtagataatatttgttttatttttaaactagaataaatattattttgaatatttaaataaattaattcaagttttttaaaattagttaaatttttaattaaatttaaatcattatttccataaattaataatatagaaccttgtccttttaattttgaaaaaatattagtagttaatttttgatttaatattaaagatttatattctaattttttaatatttttttttaaagatattatttcgttaatatttaaatcattataacgaaatatatatatatatttataagtttgtttaattttttgtaattggtttaatttatattttttaaaaaattttttttgcataatttttttttacttttatatttttattaataattaacgatcaatttcaccaaatacaacatctaaagtacctataattgttactacatcagcaatcatatgatttttagctataaaatctaaagcttgtaaatgtaaaaatcctggtgattttattttacatctataaggtttatttgttccatcagatactaaataaacaccatattctcctttaggtgcttcaataacagtataagtttcaccactatttacactaatattttcagaataatatttaaaatgatgtattaaagattccattgaatttttaatttgagttctatttggatttgtaatttttttatcatctaatttaataggaccatttggtattttattaagtacttgtaaaataattctaatagattgtcgcatttcttcaattctaattaaataacgatcataacaatcaccatttgtacctataggtatatcaaattctaattgatcataaatttcataaggttgagttttacgtaaatcccatgaaataccagatcctcttaacattacaccactaaatcctaaatttaaagcatctttagcagaaactacaccaatatcaactaatctttgtttccaaatacgattatccgttaacatttcttcaatttcatccaaacgtgtattaaattgttcacaaaaaatataaatatcatttaataaacctttaggtaaatcttgattaacacctccaggtctaaaataagcagcatgcatacgtgcaccggaaactctttcataaaattccattaatttttcacgttcttcaaatccccaaaaataaggtgtcattgctcctacatctaaagcatgacaacatacagctaataaatgatttaaaatacgtgttatttctgaaaataaaactcttatatattgagctcttaaaggaatatcacaatttaataatttttcaattgctaaaacataagcatgttcttgacacatcattgaaacataatctaatctatcaaaataaggtaaagcttgtaaataatttttatattctattaatttttcagtacctctatgtaataaacctatatgagaatcagctttttgaactacttctccatttaattctaaaattaaacgtaaaacaccatgagcagctggatgttgtggaccaaaatttatagaaaaatttttaattttttttaaaggcattattgctatattttttttttaattaaaaaaaaatatttataaattaattttttttataaatatatagcatatatagtaagtaaatattttttaaatatttatttctttttttacattatgatttttcaggaaatttttaataataattttgaaattattattcccgaattttttttaacaactattttattaattttattattatttggagttttttataaaaaaaatcaaaatactcaaaaaattttgattattaaaaatattactactataataatatatttattattaattcttttaatattaacattaaatataacaaatatttcaaataatatattaaatggtgtattaattattaataattttacacaatttattaaagtaattttaatattatcaacaattatttgttttttaatacaacaaaaatatttaatacaacaaaaaataaattcatatgaaattaatattttaatgttaatttcattattaggtttaatgttattagtatcttcaaaccattttattacgttatatttagcaatagaattacaaagtttaagtttttatatattaacatcaactcaaaaaaaatctatattatcaattgaagctggtttaaaatattttattttaggatcaattgcttcaggttttattttatttggttcatcaataatttatgctattacaggttctttaaattttaataatatatttttaatattatcaaatataaattttttagataatattaatttattaataagtttatcttatggattaatttttattttagttggtattttatttaaaataggtgctgcaccttttcatttttggttaccagatgtttatgaaggagctcctaataatatctcaagtttttttgctattgtacctaaaattgcttttattggtgtattaattcgtttattttttgatattttttttactatttcctatttttttgaaatatttttttatattatttcatttttttctatgttaataggtgcattatctgcattacaacaaaaaaaaataaaacgtttattagcttatagttcaataagtcatgtaggttttattttaataggatttacttcaaatatgttaaataatattccttttattttattatatgttattatttatattataacaagtattaatttatggacatcttatttatctttaaatataaatcataaacctattaaatatttaacagatttatcaaatatatattctattaataaattaattgctgtaattattattttaaatattttttcattagcgggtataccaccattagcgggattcttttcaaaattatttatatttttttctgctattaaaaataattattttagtttagtattttttggtattattataagtgttttaagttctttttattatttaaaaataataaaaattatttattttgaaaaaatattaagaaaaatgtatatttcacaaataaataaaatacaaagtataatattattaattaatactcaatttattttattcttatttatttttccaaatattatattagtaaatttaaataaaatttatttatatttattaatataatatttagtctggatagctcagttggttagagtaaaagactgaaaatctttgtgtcggtggttcaaatccacctccagacaatttttattattaaaaatatgtatcttttaagaataacttttaaatcatttcaaaaaataaatcaacttaaacaaaatttattaaaattaaaaaattttaataaattaaaaaatattcaaatacatggtatatttcaaacaaaaaataaaaataaaatttttactttattaagatcaccctatgtaaataaaaaatcacgtgaacattttatttataaaaattatacacctaaaatagatataaaatttaaaaatatttttcaattattaaattttttaattttaattaaaaaaatattatctgaaaattcattaatgaatattaaaattataaaaaaaaattaaagatatgcttatagcttaattggataaagcgttagattgcggatctataaaatgaaagttcgagtctttctaagcatatattttgaagtatagccaagtggtaaggcctccgtttttggtacggaaaatcaaaggttcgaatccttttacttcaaaagggcctataactcagttggttagagtatacgcctgataagtgtaaagtcagtagttcaaatctacttaggcccatagaataattagctcaattggtagagtatttcgtttacaccgaaaatgttagcggttcgagtccgttattattcaataataataaataatatgtcaacaattaatcaattatttttaaaaaaacaaaaacgtttagaaaaaaaaaaaagaaataagagtcctgctttaaaacaatgccctcaacgtaaaggtatttgtttaaaagtttataatacaactcctaaaaaacctaattctgctatgcgtaaagtagctaaagttcatttatcaagtaggtatacgataattacatatatacctggaattggacatactttacaagaacattctattgtattaattagaggaggtagagtaaaagatttacctggtgttaaatatcatgtaattcgtggtaaatatgatttattaggaatctattctagaaaaacatcaagatcaaaatatggaactaaaatacgaagagtataaaataaaaaaattatttataaatatgttattaaaaaaaggaaaaaaaacctgttctgaaaatatatttaaaaatattttaattaatttaaaaaaaactacaaaacaaaaacctaattttattttatttaaatcaattgataatttattaccaaaattaaaagcaataagtattcctaataaaaaaaaaaataaaaaaaaagatagatattttttaatgcttttaaatgaagataaacagattaaaaaatctatattatggttacttttaaatgcaaatttaaaaaatttaacaaatgaaataatacaaacttcaaaaaataaaagtaaaacaattaatacaaaaaaacaatattataaaaatattaaaaaattaaaatttaattttatttttgattaatatttattaattattaaatatataaaaaaaaaattatttatcattaaataattaattattacaaaatattcaattcttatgaaaaattattattatattaataaaaaaaatttacaaattgaaactacaactaatgattctaatatcgataaatttcaaaatgatttaaaatttttaaaagaaatttctaaaaatacacaaaatacacaaaagcatccttatcatttagtagatccaagtccatggccttttgttatttcatttggacttttttttttaacttttggtagtgctatgtattttcatggttatataggtagtaatcttttaactttaactggatttttaatggttattttaactatatatacatggtttcgtgatattgttagagaagcagtatatgaaggtcaacatactaaacaagtacaactaggtttaagaaatggaatgcttttatttatttttagtgaattattattctttgtaagctttttttgggcttttttccattcagctttagcaccaacacctgaaataggttcattatggcctccattaggtattgaaactgtaaatgcttggggtatacctttgttaaatactataattttattatcatctggtgcaacaattacttgggcacatcattcaattgtttttggtgatcgaaaaaatgctattttaagtttaattattacaattttattagcttttttctttactttaattcaagcctatgaatatattgaaagtactttttcaatttcagatagtatttatggtactacttttttcttattaacaggttttcacggtatacatgttattgtaggtactatatttattatagtaagtactattagattaattaatcatcattttacaaaacaacaccattttggttttgaagctgctgcttggtattggcattttgttgatgttgtttggttatttttatttgtagctgtttactggtggggaggtaattaattaaattttaaataataaattttatgtttagtcctttagaacaatttgaaattttacctatttttcaaataccttttgtatttactaatgcttctttaatattagtaataggtttagtttatttatatatttttacaaatataaaaactaaatttattccaacacgttttcaacaaatttttgaaatgatttttaatgttactattgaattaacttattcaagtataggaaaagctggtaaacattttgtttcattaatttttgttgtttttttttttattttattatgtaatttaataggaatggttccttatagttttactgtaactagtcatttaattattacttttactttagcattaactatttatataggttttaatataatcggaattaaaaaacataaattaaattttttaaatttattattacctagtggtgcaagtatagcattagttcctattttagtacctattgaattagtttcatatatttttagagtaattagtttacctgtacgattatttgcaaatatgatggcaggacatactttattaaaagtaattactggttttgcttggactatgttaaatgtaaatagttttatttttatggcacattttattccattaatcattattgtattattagtaggtttagaaattgctgtagctttaattcaagcttatgtatttactattttaacatgtatgtatataaatgatgctttaaatttacattaataaaaaaaaaaataaaaaaaaaattctttaaaggaaaaatagctcagttggttagagtggtagcttgtcacgctataggtcgcgggttcgagtctcgttttttccgtttaatgtatttttttttttaattatcttataaatatgttattaaattattcaaatatttttatatttttaatattaagtttatttttatcaattttaattttcattttatcttttggtttaattaaacaaaaagatgatttagaaaagttaacagcttatgaatgtggatttaatccttatgatgatgctagaaaagtttttgatgtaaaattttatttagtagcaattctttttattatttttgatttagaagctgtttttgtttttccttgggttttaactttaagttcaaatttttcatggggtttttggactatgattgaatttttagttgaattagttataggttttatttatatttggtgtagtgatgctttagattggtaaaatatatatatataaataaaatttattgtttttatttttaaataataaaaattaataaatatttttttaataaatatttattaattttaatctccgtactatagttggtagtgctttttttaataatatgatttaataaaaaattataaattatattttgatataaattatattttgatataaattatattttatatcaaaatataatttataattttaatttttattagtattattataacgtactaaataagcttcaaatttacctaaaaaaggtataattattataaaaaatacaaaataataaatcatacttataataccaatttcagtataaggatattcaactggacattgtccaacccaacctaataataaaaaagctaccactaataaccaataacaaactttaaaaataggtctaaaagctgtacttctaatttcagatgaattcgtaaaaggtatagttaataaaataactaaagaaccaaacatagctataaccccaccaattttattaggaattgatcttaaaattgcataaaaaggtaaaaaataccattcaggtacaatatgtaaaggagttttcattggattagcttcaatataattatctggatgacctaaagtgtttggataataaaaaataaaaataaaaaatattaaaaataataccattaaaccaaataaatcttttgtataaaaataagggtaaaaaggaatattttctgtttttaaagtaatacctaaaggattatttgaaccaacctcatgtaataaaattaggtgtattaatacgacccctacaattacaaaaggaaaagtaaaatgtaaactaaaaaaacgatttaaagttggattatctacagcaaatccaccccatagccaatcaacaatatctttacctattaaaggtattgcagaaaataaattagtaataacagttgcaccccaaaaactcatttgtccccaaggtaaaacataacccataaatgcagtagccatcattaaaataaaaataattacacctgaacaccatagagcttctcttggagtaatataagaaccataatataaacctctaaaaatatgtacatatactacaataaaaaaaaaagaagcaccattagcatgtgtatatctaattaaccaaccattatttacatctctcataatatgttcaacactattaaaagctaaatcaatatgtggtatataatgcattgctaaaaaaataccagttaaaatttgtactactaacataataccggctaacgaaccgaaaccaaaaaaataatttaaattaacaggggtaggataatctattaaatgattatttataactgcaaataatgattttttattccatctcataatatgaaatgaaaattaacctaaaaacaaaaataattaaaaacattatacatttatttttttatcccaaggattattaaaatcaaataatctatattgttgtgataaattaataggctcataaactattcttttttttaattcattataaaaaacttctaaaaaaccacttaatggaaaatctttacgtaaaggatgtccttcaaaaccataatcagttaaaattcttcttaaatccggatgatttaaaaaaaaaattccaaacatatcccaaatctctctttcacaccaatttgcagctttatatattttaataatagaatctacaggttgtaattcattaattgtaattttaatttttaaacgactattaaaacgaatacttaataaattataaataatttcaaagcgtttttctttattaatataatctacagcacaaatttcagataatactttaaattgactatttgtatgatttttaaaaaaaaataatataggaattaatttatttgtagaaatgttaatacataattcatttttatataatgtataatttattataggtaaaatttgtaataaatattgactaaatttttttaatactttcataaataaaaaataattataaatattaactataaatatttatatattaaaaaaataaataattttttttttaaaataatttatatatttttaattaaatacttatataacataaaaattataataaaaattaatttttattataatttacaggatttaattttaattaaaaagcaaataaaattaagaaagccatcattaaacagaataaagcaattgcttcagttaatgcgaaacctaaaatagcagttctcattaattcttgttgtaaagaaggatttcttgaaatacctataattaaagaaccaaaaacgttaccgataccaataccagcaccaattaatcctaaagtagctaatcctgcacctaaaaatttagaagcttgtaataacataaatgtattatcaaaaatttttttattatttaaaatatcttatcttaaagaatatattttttaaaatatttaattaatgtattttttatattatacaaatacatactacttttatatattaatttttttttaattaattttcaatttttttaccatgtactaaagtaacatacacaatataaaaaaaaaaaagagctgaaaaaaatgaaatataagaaccaaaactacttacagcattccaaccactcattgcatcaggaaaatctggaattcttctaggcataccagctaaacctaaaaaatgcattgggaaaaaagttatatttactccaataaagaataaccaaaaatgaatttgacctaaaacttctggatatctacgacctgaaatttttccaatccaaaaataaaatccagtaaaaataccaaaaacagcacccatagataatacataatgaaaatgtcctacaatataataagtatcatgtaaagcaatatctaaacctgaattagacataactacaccagttactccacccataacaaataataagataaatcctaaagtaaataataaaggtgtttcaaattttaaagaacctccccataaagttgctaaccaactaaaaattttaataccagtaggtacagcaataatcatagtagctgcggaaaaataagctctagtatctacatctaaaccaacagtaaacatatgatgtgcccatacaattgaacctaataaaccaatagataacatagcataaaccattcctaaataaccaaatacattttttttagcaaaagctgcagaaacttgactaataataccaaaagcaggtaaaattaaaatataaacttctggatgaccaaaaaaccaaaataaatgttgatataatactggatctcctccaccagaaggatcataaaaagaagtatttaaatttctatcagttaataacatagtaattgctccagctaatacaggtaaagttaataataaaagaaaagctgtaattaatacagaccaaacaaataaaggtaatctatgaaaacttaaaccaggagctctcatattataaatagttgaaataaaattaatagcacctaataatgatgaaatacctgttaaatgtaaactaaaaatagctaaatctacagaaggtcctgagtgtgcttgtacacttgataatggtggataaactgtccaaccagtaccagcaccagattcaacaatagcagatgaaactaataataataaagctggtggtaataaccaaaaactaatattattcatacgaggaaaagccatatcgggtgcaccaatcattaaaggaacaaaccaattaccaaaaccaccaattaaagcaggcataactaaaaagaaaaccataataaaagcatgtgcagtaacaacaacattatataattgatgatttcccataaaaatttgattaccaggttgtgctaattccattctaattaaaagagataatgttgtaccaacaacaccagcaaaagcactaaaaattaaatataaagtcccaatatctttatgatttgttgaaaaaagccatcttgttgaccatttatttatattttgaaaattcattttttttaatattttttttttaatttattttaaatgcaaaattatatattttatttttaaattaaaaaaagcgttggtttttttaattttaatttttttattattttttaaaaaattgtttaattttattaattacttgtttaatatcagtaaataataataatgttaaaaagattataccaatgattttaaatatcataagattttttttttaattatatattaaaatcaaaattgattttattttttaaccaagttaaataatcttctaatgaaacagcttctacaacaataggcataaatccatgatttactccacaaatttcactacattgtccataaaaaacaccttctcttttaataaacattgatgtttgatttaaacgacctggacatgcatctaatttaatacctaatgaaggtatagcccaagaatgtaaaacatctgaagcagtaattaatactctaatatgactattagttggaactactacacgattatctacttctaaaactctaaattgacctattgctaaatcatcttcttgtatcatataactatcaaaaattaaaggttcatctgaaaattctaaattatcagaatattcataactccaataccattgactaccaattacttttaaagtaataattggatcaattacttcatccattgaatataataaagcaaaagaaggaattgcaacagttaataagattaaagcaggaattgaagtccaaataatttcaatagtagcaccatgtacaatagttgatgggattttattttttttttcatcaaaaagagtaataactctaaataacatccaacaaacaaatacagtaatggtaattaaaaaaaacattaaatcatgatgaaaattaataataccttccataactggagttgctggatcttgaaaacctaattgccaaggttctgccatatctaaaaaagtaaatttattatttatataatttgttattgtcataatattgttgaaatttattatttattttttaatatatacaaaattaatttatttttgaatttcaaatattcaaaaaataaatataaaatatttaaaaaatattttttaaatatattcttttcttatagagattatcaaagaagggatttgaacccttaatgcgttaaagctttacatcctaagtgtaacgtgtttaccaatttcaccactttgataataaataaatacctactattggacttgaaccaataacctttgaatgggaacagattttaaatctatcgtgtttaccaatttcaccaagtaggctataatattatatgaaaaaaaataaaataataacttatttacaattacatttatttgaattaaaatataatttttttattcttttaatcacttttttttatcttttcttaatttcttattatttttcagatcaattaatatatttattagttaataatttacttaatcaaaatatgttaaaatattttatctttacaaatattactgaaatttttattactaatatttttatagcaatttttatatcaagttttttaataattcaattaagtattttattaatttggttttttttatcaaaaggtttatataaatttgaaaatttaatttttattaaattttatagtttatttataatttttaatttatttataataaatttaatttttacaaatattattccacatatttggaattttttattaaatttaaatttttcaaatttatatcttttaactatttattttgaaccaaaaattaataattatttttattttattttttcatcatttatttatatatttataatattaatttatttttttttattattctttttaatatttaataatatttttaaaataaaaataattattaatttaagaaaatttttttatttaaaaataatattattaagtgctttaattacaccaccagatatattaaattttttattaatttattttttatttatttttatttttgaaatatttatatatattttattatatataaataaatataatttaaattaattaaactattttatttataaaatttaatttatttttatttaaattaatatttatatctgtaataatttttgtttctttaaaaatttttaaatttaattgataattttttatatacttaatagatgttatttttaaagaagatccatttgttaaaataattttatttttataggtgaaaaattttttatttttattcataatttataatttattttttggctagataacataaaggtaatgtaaaggactgcaaatcctttaatgacggttcaaatccgtctctagctttttaaaggatagagtgggattcgaacccacggtatttttacatacttcagttttcaagactgacaccttaaaccactcgatcacctatccggattaaaaattttatatttgtaaattaaaattaacgtcttttttgtttttttaatctacaaccattaaaaggttttgttgttttatctaaaagatattttattttaatatttttttgttttaaattttttaaaacattatatctacctaaacctgtaccatgtaaaaaaatttttaattttttaattttttttaattgaatatatttattaattttataaacaattaattgaacattatatggtgtattttttttaaatctagttttttttaatgatttagttgaccattgttttaaaagatttcctgtaggagttgttaaacttataatagtattttttaaactagcagtaatatgtaaattagttaaaattaaaggatttttttgttttaaatttttttttattttatatttatttttaaaattatatttaaatttttttttattcatataatattatttttttttttttttttgtaccttaaatggacgtttattacgtgaaatacgtttttgaataaaaattttttttaattttttagacgtttttgcatttgtatgtgtacgttgtcctctaacaggtaatccttgactttgtctaatcccacgattacttttaatttctactaattcatttaatctttcagttttatatttttttaaaagttgttcaacctttaaatttttattaatataattaataagtcggtttacgtggttgtttttaagtttattaagggtgatttgaggattaattcctatatttttacaaattttcttagattgaaattcattaataccgtataatatagttaatgaatataaaatactttttgaatctgaaattgttttattaaaaatatataacataatagattttatctatataccatataaaatgatagaaaaaaaaataaatcccataacaccctcacaacgtcaaacatttttattaaaaaaaaataatttaactcgaatttttaaaattaaatctttaacaaaaggttttcaacgtgctaatggtaaaaataatcaaggtaaaataactgtaagacatcgcggtggaggacataagcgcttatatagaattattaattttaatagatctaaaaatatagaaggttatgtaattaaaattttatatgatcctaatcgttctgcaaatattgcttatattaaaaaagatttaaaatcatatttaattttagcaccagaaggtttaaaaattaatcaatatattaaaagttcacctaatgccgaattaaaagtaggtaatgctttacctttacaaaatataccaattggaagtttaatacataatataagtttatatcctcaatcaagagggaaattaataagaagtgctggtacttctgcacaattaattcaaaaaattaataataaatatgctagaattcgtttaaattctggtgaattaaaattaatattattaacttgttatgctacattaggtattgtatctaatataaatcataaaaaaattaaattaggtaaagctggacgttcacgttggttaaatagaagaccttctgtacgtggtgtagcaaaaaatcctgttgatcacccacatggtggtggtgaaggtaaaacaagtggtggaagaccttctgtaacacctcaaggtaaaataactaaaggaaaacctacacgtagtaaaaaaaaaaaaaaattaattattcaataaattatgtctagaagtaaatataaaggtccattttttaaagttaatttattaaaaaaaaaacaatggatgaaaataactaataaaaatttaacaatattacccgaatatagtaatcattctgtaagtgtttataatggtaaaatctttattaatttagaaataaatgataaaatgattggctttaaatttggtgaatttattaatacacgaaaaaaacatatatataaaaaaaaaaaataaattatgggtcaaaaaattataccaattagtttaagattaaaaaaaaaaaaaaattggaattcaaaatggattgttaataataatgaatattctaatttattacattttgatttagaaattaaaaaatattttgaaaatatttttaattataaaaatttaaaattaatagatataaatatagtaaaaacatcaaataatattaatgtatatatttatgtacaaaaaaatgcaaaaaaatattataaattatcttataataaaattataaattatttaaatttatattatcctaataataatattaaattatttattaaaaatgttcaattttttgaatttattcaattacgaaaaaatttaaaaaaaatttttgataaaataaaaaaaaaaaatagaattaataaaaatattaaaaaaatgatttataattttagttatgccttttatactaaaaatattaatataataacattttatattagacaaacattagaaagaaaaaaaacacataaaaaatttataaataatattgataatatgcttcaagaattttttaaaatgttttctaattttgtaggataccgtttacaatttaaaggtcgcttaaataaatcaaaacgtaaaaaaaaaatggtatttcaaaaaggtaaaattccattaaatacattagaatatgatataaaatatcattttaatgaatttaaaactccatcaggtatttgtagtattaaattatgggttttctttaaacctttaaaaatagcattaaatccaaaatttttaaaaaaacaaattaaattaaaaaaacaaaaaattaaaaaatcttaattatgttatttccaaaaaaaactaaatataaaaaacaatttaaaggtaaacttgtaggtaaaacaacaaaaggtaataatattatttatggtaaatatgcaattaaagttttagaggaaactcgtttaacttcaagacaaatagaagcaacccgtcgaataattattagaaaaatgaaaagattaggatttctttggattagagtttttcctgatatacctataacttcaaaacctacagaaaatcgtatgggtaaaggaaaaggtgctgtttctttttgggtagctaaagttaaaaaaggacaaattctgtatgaaattagtggtatttctttagaaaatgcaaaaaaagttttaaaagcaggttcaaataaattaccgattaaaacaaaatttatttataaataataaggcttatagtttaattggttagagcataccgctcataacggtatagttgtaggttcaagtcctactaggcctaattaaaaatttttattttaaatgataaaattaaaaaaacaaaaaattaataatttactaaattatcaaccatttttaaaaaataattatttaaagaaaaaaaaaattaaattaaaaaatattttatttgaaaatcaaattttatataataatttaaatttagaatcctatgtaattgaatttaataattataaaaatatttatttaccttttactttaataaagatagataaaatttcaacgattgctataaaatatgaaaatattatattatttaattatgatttaacttataatattttatatcaatttaataaaataatgtttcaaaatatttttaaaaaaaaaaataatgcgattaaaggtcgtttattaggtggaaattggaataataaaaaaatttttatttcaattttaggttttattttttctatgaaacctctaaatttaaataatgctttaaattataaaaaaaaattttattttaataaatataataaaaaaggattttataaaaaaaaaattaattctacacgattaattaattgttataaattaaaatatttaaattttcaagttaataatattaataatttaaatattttaaaaaaaacaaaaaaagagttttctagactttcatatattcaaactattattcaaaatcaaaaaatacataataatagttttaaaaaaaattaaaaataaaagtgttctttcaagtaaaatatatgttgaagaaataaatttttaaaattaaattatgccacaattcgatcaattttcattctttaatcaagtttcatggtttttattttttttttttaatttttatttttttgttacttatttttttttacctaaaatttgttataatttaaaatttagaaaaaaaaaaataatttttgataataaaaaaaaaaatcaaattaattttgaaaaaaatattattttttttttttttaataattcttataaaactttttgttctaattttgaattatttattactaaaaaattatcaatttataaaaaaaatcaagaaattaaaatacaaaaaactccaatttttaatatattattaaaacaaaaaattaatacatttttaaatcaaaaatttttattatttaaaaaaatttttattataataaattaatattttatttaaaaaataaaatattaatttattaataagtgtatagctcagttggtagagcaccggacttttaatccgatggtcttgggttcaagtcccaatacacttattggggatatatttcaactggtagaaagtatgttttgcaaatataaggttatcggttcgaatccgattatctccatatttatttttattaaatataattttatgcaaaaaaaaattaaaaaaaatattaaacaacgttatttatttaaaaattttgaaaaaaatagattaacgttaaaaattctttcaaaaaatttaaatattgaaaaagatttaagatggaaattacaacaaaaatggttttttttccatcaaaattcatcaattactagaattaaaaatttatgtgttttaactggacgttctaaaagtatttatcgtttatttaaaatttctagaattcaattacgtcaattagcatcaaaaggatttttacctggtgtttcaaaatataattggtaatttttattattatatgattataacagatactctttcaaatttattttcaaaaataaaaaacggttacttagcaaaaaaatcaaaaatagtacagcaaaaatcaaaacaaagtataaatattttaaatattttagttaaagaaggttttataaaaagttataaaataaattcaaaaaatcaattagatatttatttaaaatatagaaaaaataaagcagttattactgaaataaaacgtttatcgaaacctggaaaacgtttatatataaataataaagatttatatataaaaaaaaaaggattttatattatctcaacatctataggtattttaactgatttacaggctaaaaaattaaatgttggaggtgaattaatttgtaaaattttttaaaaattatgattaaaataataaaaaaagatattaaattaaaaaataagaatttttttaaaagtcctttaggaaatattcaatttttttttatagataaaactttttcttttccatcagatattaaaatttctaataaagatcaaacaattttttttaagacaactttaggttcattatcattaatatttaataataatatttttttttttataaaaaaaaataaattattattaaatattaatgtaaataaaaataaaaaaagtattttaaatttatataataaattaattaaaataaaaataaaaggtgttttacaaggctttaaaattagtttacttttaaaaggtataggttttaaagcttttattgaaaataataatttaatactaaaattaggatttagtcataatataataataccaattccatctaatattgaaattattaatcaaacaaatactttaatttttagtagtatagattatatttttttaaatcaatttgtacattatattaaaaatcataaaaaaactgaaccttataaaggaaaaggtttattattaaaaaatgaaaaaattttacaaaaagaaggaaaaaaaagtaaaaaataattaaatatgatacaaaaaaaaaaaaaaaataataataatattttattaaatttattatttaaatcaaaaaatatgtatggagaatcaataactcatacaaataaagaattattgccttttatatatggaagtcgacatgattatactataattaatttaaaagatgtttcattttttttaaaacgtatttttaaattaataaaatatacaatacaaaaaaatgaaaaaattttaataataggaaataatgatgaagttaaatttttatttacatcacattttgtaaaaagaaatcctaatattattttttttaataaagaatggataaatggttttataactaataaaattatgaatacatattttaataaagtaattctttttttattaaaagaaaatgatataaaattaattttaataattaaaagttctataaaagatacttttttaaatcaagaactttctactttaaaaataccaactatttcattaataaacacaagtcaaactataaaaaatatagattatcctatagtaacaaattctagaaatattcaatcaatatatactttaatgtatttattacgtaaaatattttaataaataatatgaataaattaaaaccaagaaataaaatatgttttcaaaataataaaaacatacataaaaatttaaatttattaaaattaaaatcaaaaaaatggaatttatttaaaaaaaaattaagatatcgtaaagaaataaaacctgaaaaacgaaaaaaattttttcaaaaaagattatttgaaaaacaacaatttagaaatttttatggatgtattcatgaatatcaattaaaaaatttatttcaaaaattatctaaaaaaaataataaaataaatatatttaaaaaatttgttattttattagaaagtcgtttagatataaatcttgttagattaaaattagtaaaaacaatttttcaagcaaaacaattaattaatcataaaaaaattaaagttaataataaaattattagtaaacctaattttttattacaaaaaggtgatattattcatattattaaataaatatgcaaaaaaataaaaaaaattattataaaaataaaaaatttactaaacaacattttaatcaaaaaaataataaatatccttattctttaaaaaaaaaaaattattataaaaataaaaatagtatttattatcttttaggtgaaaaaaaaccagctaaacctttaatgacttcatatttacatagaaataaaaaaataaaaacaggtatttttttaaaaaaacctatttttaaagatattttatatcctttttatttaaatttaaaattaattaatgaatatttaaaaaaaaaataaaaatttaaaccatttaaatggttta
>Phytophthora agathidicida culture NZFS:3687 mitochondrion, complete genome [TPA_asm:BK014405]
agtactaataataaaagcattaagtggatgccttggcattaatttaatttttaggacgtaaaaaatgcgaaaagctgtattaaataatactttattttgaaatatagatttcctaaagaaaactttttctttgtgaaaattttaaaagcagtgaattgaaatatctaagtaactgtctaaaaaaatcaaacgagattccgttagtaatgacgaatgaacatggaaattaggtttataaaaataaaaaaaattatttgaaaaattttgaaaaatttacttaaaaaggtgaaagtcctgtaaaatatttattatttttatattagtaaaaagaggtatgtgtaatcttttttgaatattggggaaccaccctcaaaaccttttaaaaattaatgatcgatagtgaacaagtactgtaaaggaaaggtgaaaaagaacttttgagtttgaaataattctgaaacttaatgttaataatcaattgaaacttttttaaaaagtgacagtgtaccttttgcataatgggccagcaagtttatttttatagcaagcttaatttaataaagtaggcgtagataaatcaagttttaaaaagctttttagttatataaataagacccgaaactgagtgatctaaccatgaacagattgaaaaataggtaaaactatttggaggatcgaactcacatatgtggcaaaatatggagatgatttgtggttaggagtgaaaggctaatcaaactcagagatagctggttttccgcgaaatctattgaagtagagcatttaaaatctttttttggggtagagcactcattgagctagggggcgtaaaaacttactgaattcttggaaactccgaatacaaaaaaacgtaatttaaatagacagacattaggcgctaaggtctattgtcaagagggaaacagcccagattgatcgctaaggtctctaaataatattctaagtgaaaaaggaagtgaaaaaataattacaaccagtaggtaggcttggaagcagccatcctttaaagaaagcgtaatagctcattggtctagtttttttgcgcctaaaatgtatcgagacttaagaaatttaccgaagcggcaagttttattttatataaaacggtagcggaacattctgtatgttaataaagatatattgtaaaatatgttgaagatatcagaaaagaaaatgctggcattagtaacaaaaaataacgtttaaaaatcgttatcaccgtaaatccaagggtttctatgttaaaatgtattgcatagagtgaaacggcccctaagaaagatttgacgaaagcaaattttgatgggataatttttaaattaaatttttttaaaaaagtgacaaaaattttaaatttttcaggaaataacttttttaactaaaaaaccgtaccctaaaccgacacaggtggataggtcgagtagactaaggtgaatgagagaactatattgaaggaactcggcaaaatgactttgtaacttcgggataaaaagtacctatttatttaaatttttaaataagtaggtgtcacaaaatagggggttgcgactgtttaataaaaacttaggactctgctaaatggtaacatgatgtatagggtctgacacctgcccggtgctggaagataaaaaggagatgtttgcgcattaaatggaagtcccagtaaacggcggccgtaactctgacggtcctaaggtagcgaaattccttgtcgggtaagttccgacctgcatgaatggtgtaacgacatccccgctgtctccaatatagactcagtgaatttgaattatccgtgaagatgcggattttctatagttagacggaaagaccccgtgaacctttactacatctttatattgttattttatctaatatgtgtagcataagtggtaattttttagacctttacgctagtaaattgtttaaatatccttgaaataccactcttattaaaataaataactaatattttttttttaatagacattgtatggttggtagtttgactggggcggtcacctcctaaagagtaacggaggtgtacaaaggtaagctcaaattggataatagtatcaattgtagagcataatggtaaaagcttgcttgactgtaagatagacatatcaaacagggacgaaagtcggtcatagtgatccgataattctttgtggaaagattatcgctcaacggataaaaggtactccggggataacaggctgatgactcctaagagctcctatcgacggagtcgtttggcacctcgatgtcgactcatcacatcctggagctgaagaaggttccaagggttcggctgttcgccgattaaagtggtacgtgagttgggtttagaacgtcgtgagacagtttggttcctatcttctatagatattttgaaaaatgaaagaatctaactctagtacgagaggaccgagaagggtaaatctctggtgtatcggttgttgaaaggcattgccgagtagctaaatttattttggataattactgaaagcatataagtaagaaaccattcttaaaaatttttcatataaaaactgtaaaagatgattacattgataggttttaagtgtaagtattgtaaaatatttagcttaaaaatactaaaagttttaaaaattaaaatataattatttctttgtagctcaacggtagagcaaatggctgttaaccattaggttgtaggttcaaatcctatcaaagaagttttatattttaggtcgaatagccaagttaggtttaaggcagtagtttgctaaactatcagttaatttattaactcgtgggttcgaatcccacttcgacttattttattagatattaataggatgatgtagtttaatggtagagcgtgggaatcataatcctaatgttgtaggttcaaatcctaccatcattattattcaaatattatttttttttaaacggaaggtagcatagtttggctaatgcatctgttttgggaacagaagatcaaaggttcaaatccttttcttccgaaaattagtaataagatgagatagagtaataggttaacttatcaggctcataatctgaagatgtaggttcaagtcctactctcatcattttcattataataaaataatctatgattcaaattcaaactaaattaaaagtaaatgataatagtggtattaaaataggacaatgtataaaaatttataaaaaaaaagttggaaaaattggtgataccattttaatttctgcaaaaaaattacgtctaaatcaaaaaaaaaaaattaaaatagttaaaggtgatttatttaaagcatttattattcatacaacatatcaaaaaaaaagtactataggtaatataataaaatttgataaaaattgtataattattttaaataatcagaataaacctttaggtacacgtatatttggtccaattacatctgaatttcgaaaacaaaaaaattttaaaatattatcattagcttcaaatattttataaaaatctatggaaaaaaatttacaaaatcattatcaaaatgttactatctacgatcttttaacaaaattaaattttaaaaatatatttaaaattcctaaaataactaaaatttgtttaaatattggttttaaaaaagcaaatattgaaaaaaaaaaattaattaatataattttactgttaaaattaataacaaatcaaaaacccatgataactaaatcaaaaaaaaataatatttttttaaaaattaaaaaaaattcaattataggttgtaaaattactttaagaaaaaaaaatatttttaattttttagaaaaaattttaatttttattttaccaaatataaattatttaaattttaatcttaaaaataaaaatatttttaattttcaaattcaaaatattttacatttttttgaattaaaaactgaatttttaaaatttaaaaatattcctccaatagatgtatctattcatacaaatgcaaaaaataataatgaattatttttattattaaattcactttttattataaaaaaataaaatattattgcaaaaatagctcaatggtagagtataaccttgccaaggttaatgttgagggttcgagtccctttttttgcttatacttataaatggactcaaaggcagtatttgatatttccatttattatttattaatttttaattaataaaaaagggaataataatagaattgacatttatttgtgattatagattaataggtaaatcctttatcttccaagtaaatattgtgggttcgagtcccactaatcacattttaattaaatataaatatgatataataaaggagaaatggctgagtggttaaaagcggcagactgtaaatttgttgaagtaatttctacgtaggttcaaatcctactttctccaataaatttaattactattgtataaatataaaattaatttaattaaaaattttgtttttaatatttataaaaaaacaaaaaaatttaatcctttaagacaatataagataaaaattaatataagaatgttaattttataaaatttattaatatttgttattttaaaaattaatattaaatacttaatatcaaaaattaaatagagtttgatcctggctcagaataaatgctatcggtatgcttaacacatgcaagtcgaatgtttctaaaacatggcgaacgggtgagtaacacgtgaattatctaccttttaattcagaataattatttttataaaaatactgaataaataaattaaagtttttaacgttaaaagatgagtttgcgtaagattatggtagttggtagtttaaaagactaccaagcctattatctttagctggtttgaaagaatgatcagccacattgggactgagacacggcccaaacttttttaaaggcagcagtggggaattttggacaatgagcgaaagcttgatccagcaataccgagtgagtgatgacggctaattaggttgtaaagctctttcattaaggaggaaaatgacagtacttaaaaaagaagttccggctaatacccgtgccagcagccgcggtaatacgggaggagcgagcattattcggaatgattaggcgtaaagggtttgtaggtggttttttaagttgaaaaaaacaaattaaagctcaactttatatattttttcaaaactgataaactagagtataaatagaggataatggaatttctattggagtgataaaatacgttgataatagaaggaagatctatggcgaaggcaattatctgggtatatactgacactgagaaacgaaagcttgggtagcgaacgggattagataccccggtagtccatgctgtaaacgatgagtgctaatatttagaatttttagatataacagctaacgcgttaagcactccgcctgaaaagtataatcgcaagattgaaattcaaaggaattgacgggagtctacacaagcggtggagcatgtggtttaattcgataatacgcgcagaaccttaccaactcttgctaatttttatataaaattttatataaaaaacaggcgttgcatggctgtcgtcagctcgtgttgtgaaatgtttggttaaatcctttaacgagcgcaacccctatcgttatttgctaatttattaaaaacaaataaaagtactctaatgaaaatattaatgataggttaatggaaggtggggatgacgtcaagtcttcatggcccttatgagttgggctacacacgtgctacaatgataatcacaatgagaagcaataataataaaagttggagcaaatctttaaaaattatcttagttcggattaagggctgcaactcgcccttatgaagttggaatcgctagtaatcgcagaacagcatgctgcggtgaatatgttactggactttgtacacaccgcccgtcacatcagggaagttgattatttttaaaatgatttttaattatttaattttattaaataactttttaattaaaatagtttataatttatattaaataaattaaaatccctaaaaagtaattagtaactttgatgaagtcgtaacaaggtagtcgtaggggaacctgtgtctggaagagatctttaaacattcttaaattaattttaaaagtcttaggaaaatagtttaattggtaaaatcatagtctccaaaattattgttatgggttcaagtcccatttttcctgttttaatttatataaaatattataaatcaaaaaaattttataaaatctgaaattaattaaattcaagttataaaaataaaattttatttaaaatactttttaacaaaagggaatttaaatttagatttataatattttataatgtatgactataatacaataaccggaattatgaaaaaaaaaaaaatatatatctttttagtgaaaataaattcaaattttatttaatttttatcatattaaaaatgattgacatatatattaacaatataaaattaaaagttaataaaaatttaacagtattacaggcttgtaataattttaaaatcgaaattcctaaattttgttttcaagaaaatttacaaattgccggtaattgtagaatgtgtttagttgaaattgaaaattcacctaaaccagtagcttcatgtgctatgcctttaatgactaatatgaaaatttttacagatacacctttagttcaaaaagcacgtgaaagtgtattagagtttcttttaataaatcatccattagattgtcctatttgtgatcaagcttctgaatgtgatttacaagatcaaactatgatttttggttcagatcgtagtcgttttttttttaaaaaacgtggtgtagaaaataaatattgtggtccttttattaaaactattatgactagatgtattcattgtacacgttgtgttcgttttgcaaatgaaatttgtggaattgatgatttaggtactacaggtcgtggtaataaaacagaaattaatttttattatccgaaaatttttaattcagaattttctggtaatttagttgatttatgtccagtaggagctttaacttcaaaaccttatacatttaaagcacgttcttgggaattaaaaaaaaaagaaggtattgatattttagatggtataggttcaaatataaaaattgatatttttaataatgaaattgttcgtattttacctaaaactaattttaatattaataaagaatggatatcaaataaaacacgatatttttttgatagtttaaaatatcaaagattaaaatatcctttattaaaagataatgaaaataattttcataaaatttcatggttagatgctttaaatttaattaatcaaaaattaataactacagatagtactaaaattaaaagtattattggtgatttaactgatttagaatcactttttttattaaaaaaaaatttaaataaattaggaatttcaaatataatttatgaacgttttttaaataatcaaaatataaaaattaattcagatttaacttcaaattttttatttaataatacattaaaatcaattgaagaatctgatctttgtttaataattggtagtgatattcgtaaagaaggttctattttaaatattcatttaattaatcgtttaaaaaaaggaaattttaaagtagcttatattggtaataaaatagattttacttattcaataaaacatttaggtttaacttttttaactttaatagatattattgtaggaaaacattctttttgtaaagatttaaaaaaatcaaaaaaacctttaattattattggtgaaaatattataaatcaaaaaaatggtttttttttattatcaaaattaaaaaatttatcatttttaaataataatatcaatttttttaattctcaaacttctttaattaatttttttgaaattactttttcaaaaacacaacaaaatttatctaataattcaaaattatattatttgtttaatacaaatttacaagataaattaaaaatatctaaaaataattttattatttatcaaggacatcattttacaaaagatgcacaaaattcaaatttaattttacctggattaacttttttagaaaaaaatggaatgtatataaatttagaaggttttattcaaaaaaatgaacaaattttaaatttaaatactgaacaacgaaaagattctattatttatagaaatatttataaatttttaataaataaaaatcaatcaaaattaaattcttttttaaagcttcaagatattttaccttatttattaaaaaaaaaaataaaaattattaataattttagttttaataaaaaatatttaaaaattaatattaattttttaaattcattaattaaaaataattattatacaaatatattagaacaatattcaaaaatattaattaattctaataaaattataaaaaatcaatcaaaatcattatgatatacacaattttaaaatttttaattttagtattacctttattaattgctgtggcttattttactttagttgaacgtaaagtattagcttctattcaaagaagaagaggacctaatgttgtaggtactttcggattattacaacctttagctgatggtcttaaattatttgtaaaagagactgttttacctagtaatgctgatgtaattttatttatatttgcacctattttagctttttttttaagtttattaagttggactgtaatacctttaggatttggtatgttttttactgaattaaatataggtattttatatttattagcaatttcatcattaggtgtttatgttattattattggtggttggtcaagtaattctaaatattcatttttaggtgcattaagatcaactgcacaaatgatttcatatgaattaactattggattttcaattctttcagtaattgtttgtgctaaatctttaaatttaatttcaatagttttagcacaaaaaactgtttggtattgttttcctctttttcctattttcttaattttttttatagcatgtttagctgaaactaatcgacatccttttgatttacctgaagctgaagctgaattagtttcaggatataatgttgaatattctgctatgggtttcgcattattttttttaggcgaatatgctaatatgttattaatgagtagtttaattactattttatttttaggtggttggttagctccttttccttttagtattaaatttattaattttttaccaggatctttttggtttagtattaaaatatgtttttttgttgttttatttgtagtggctcgagctgttttacctagatatcgttatgatcaattaatgcgtttaggttggaaagtatttttaccttttaccttaagttggtttttatatactgcaagtattttaataagttttaattggttaatttaattatgagtattttaaatcattttatttttactttttttttattttgtctaggtttatttggtataattttaaatagacaaaatattataattattttaatgtctattgaattattattattatcaattaatttaaattttatttattttgcagttttaattgatgatataataggtcaagttttttcattattaattttaacagtagcagcggcagaatctgctattggattagctattatgattgttttctttaaattatatggagatatatcaatttataaaattaatttattatctttataataaattaattaatttcagtataactataatatatatatatattaaaaataaaactatttacaacctcttggattcgaaccaagattttaaagcttagaaggctaatactctaccaattaagttaaggttgttttagttttattttatttagaatgtacattaaaaatagcttttaatgaatttcttgaaagttgtttataaatattttgttttaaaattttttttttttcttttttagttaaagttactgcacctattaaagctattaataatataataccagctgctaaaaaaaaaaaagcataataactgtataaaatttgtcctattgtttcaatatttgtgattatatctaattgatatataaaattctttaaaaaaggttttacatcaacaaatatttcaaaagtacctttcatactatcgtgaaagaaaaataaagtatttacttcttgattaaaaaaagaattattaattaaatgataatatgatgtgaaaactttactaaacattataaatgtttctaagaaaaaaataaaactaattaaaaaaataataggtaaataaccaaaattattatttattttatttttatcaattaaaacattaatatctaacatcataattacaaataaaaataatacagtaattgctcctacatatataataattaacattattgataaaaattcaatttctgaaattaataataatcctgttgaatttgtaaaaactaatattaaaaaaaatgcagaatatattgtatttgtagaatatattacaaaaatagctgaagttaaagctatagttgaaaaagtataaaaaaaaattgtttcaaaatccataattaatatatgtaaattatataaatttattattattatatcttaaaagatatatatattttattatttttatttaattaataaaaaaataaataaaaataataaaataataataacattaaaataataaataatagaaaaaaaaataatatttattaaaaaaatagtactaattaacattaataatgaataatgataaatataaccagtttgtaataaaattattctttgacttaaaaaagtaaaaatagttgttaaaccataaggaccacacatttcaattaaacctttatcaatcattttatatgtaacattataaccaatttgtaaaatatattgattaataaattcataataaattttatcaaaataccattttctatttaaaaaattataaaaataaagaccatattctgaaatttttaaattatataaaaatttaaatttaaaaaaatataaataaaaagcaccgaataacccacaaaaacttaaaataacaggtaatattttaaaaaatgttggtaaaaattcagcatcaatcatttgattatttaatggatttatataaatagaattattccaaaaattagaacctaatccaacaaacatatctttagaaatataaccaataaaaatactaccaaaagctaataatcctagaggaattcccatttctaatggcacatcatgtgcatttttaataatatttttataagcatttgtttcacttaaaaaagcaaaaaataataaacgagttgaataaaaagctgtaaaaaaagcaccaatagtacctaaccaataagcaaaatgacctgtttcactaaaacttacaaaagctacttctaatattaaatctttagaataaaatcctgttaaaaaaggaaaacccattaaagataatgaacctattaaaaacattatataagtaaagggtaatatacgtcttaaacctcccatttttctaatatcttgttcatcacccatagcatgaattactgcacctgaacataagaataataatgctttaaaatatgcatgatttgataaatgaaaaatagctaaaggataatttgataaaccacaagcaaaaaacatataacctaattgactacaagtagaataagcaactatttttttaaaatcattttgtactaatccaacagtacttgcaaaaaaagctgttgacgcacctataatagtaataacttttaaagaaaacattgaatattcaaacattggggaacatcttgctgttaagtatacacctgcagttaccatggtagctgcatgaattaaagcagaaacaggtgtaggaccttccattgcatctggtaaccataaatgaaaaaaaatttgagcagatttacccatagctccaataaaaattaaaatacaagctacatcaacaatacttaaaatataattaaaaaaaataaatttaaaatctttaactatagaaatagcagcaaatgtactaaaatattctatagttctaatattataaaaaattgttaatacacctaataataaaattaaatcactaattctatttactaacatagctttaattgcagctttattagcttgtaaacgtgtaaaccaaaaattaattaataaataagaacaaaaaccaacaccttcccatccaacaaacatttgcataaaattatcaccagtaactaaaataatcataaaaaaagtaaataatgataagtaagacataaatctagataaatgtggatcatgtgccatatattgtgaagaatataaatgaactaatgttgaaatacttgttacaacaacaagcattatcatagttaaactatcaaataaaaaacaccaattacaattaaataaaccactattaatccaatttgaaatataaataatgtattcatattcatttgtaattgaattataaataataattaatgaaaaaagacaacttaaaaaagttgttaatgtagttataaatacagaacctttacgtccaatataaaaaccaaatagtccagctgctactgaacctaaaaaaggtaaaaaaattaaagttaataataacatattagaataaaataaataagaaatatttatacttagttaaatatttctacttaaataataaataatttttttttttttataataaaaaaaattatataaatataaattaatataataaataattttaaattatttattatatatttatttagtaataaaattattagtaaaatcaattgctaatgtatttaattttttgtctaattctttagaaatttcttttttagttaaaatttcttctaaaatatcagaataattagttttaataaaatttaaccaattattttcaaaaattgaaactttatctacagcaattttatctaagaaaccacgtactcctaaataaataattacaatttgatcttcaacagataaaggtatatttaatccttgttttaacatttctgttaatctaactcctctatttaattgttgttgagttgttgcatctaaatctgaaccaaattgagcaaaagcttgtacttctctaaattgtgctaattctaatttcatagtaccagcaatttgtttcatagctttaatttgagctgaagaaccaacacggcttacagataaacctacactaattgcaggtctttgaccttcattaaataattcagtttctaagaaaatttgtccatcagtaatagaaataacattagttggaatataagcagaaacatcaccagcttgagtttcaataataggtaaagcagttaatgaaccaccaccaatttttctattcattttagcagctctttctaataaacgagagtgtaagtaaaatacatcacctgggtaagcttctctacctggaggtcttcttaataataatgacatttgtctataagctacagcttgttttgataaatcatcataaaaaattacagcatgtttaccattatctctaaaatattcacctaaagcacaacctgtataaggtgctaaatattgtaaaggtgctgaatctgaagctgttgctgctacaataacagaaaaaaacattgcatttttttcttctaaagttttagttaattcggcaatagttgatcttttttgacctacacctacataaatacaatataattgattatttgtatctttttttaaatgaggttctctttgattaattattgtatctatagcaatagaagttttacctgtttgtctatcaccaataattaactctctttgaccacgaccaataggaattaaactatctacagcttttaaacctgtttgtacaggttctttaacactttctctaggcataatacctggagctttaacttcaactctactttctaatttactattaatttgacctttaccatcaattggttgtcctaaagcatcaactactctacctaatacttcaggtcctacaggtacactaacaatagatccagttcttcttacaaagttaccttcttgaatttctctatcattactaaaaacaacaacaccaactacgtcaggttctaagtttaaagccatacctttaatattaccattattaaattcaaccatttcaccagcttgaatttgagttaaaccgtaacatctagcaataccatcactcattgaaagaacaatacctgtttcttgtaaacttttttcatctttatattttttaatatttgattccagtatatatgataattcaatagccatataaaggttattaaattatcatattaaaaaataataataaaattattattttttttaaaaatatattaaatatatatttttttaccctttacgagaattgaactcgtatctttgccgtgaaaaggcaatgtcctaaccattagactaaaagggcttatttttattaaataaaataatttatttaataaaaataagaaaaatcaatatgtattaaaattttagatacactttcatgcatacaactttcaaaaattttaggatataaacctaataaaaaaatatttataattaaaattaaatgtattaaaaattcacgataagttaaatcataataaatttttaaataaatattttgaatattaccatagcatattctattataaaataataaagaataaataccacctaaaaacattccaattgttgcaaaaatagctgttgtagtattatcttcaaaaactcctgttaaaataagaatttcaccaacaaaactacttgaacctggaatagacatattcgctaatacataaataaataatgcaatacaaaataatggcattgtatgtgctaaacctccataataattaataaaacgtgtatgatatcgatcatataaacatccaattgaaaaaaataaaccactagaaactaatccatgactaatcatttgaatgatactaccttctaaaccttgaatagttaaagaaaaaatacctaaaataataaaattcatatgagcaactgatgcataagcaataatacgttttaaatctgtttgtcgaatagctgttaaagaagcataaataactgatattaaacataatactaaaatatatggtgtaaaatataaagtagctttaggaaataaaggaactaaaaatctaatcataccatatgatcctaattttaataaaatacctgctaataatacagaacctgcagtaggtgcttcaacatgtgcttcaggtaaccaaacatgaaaaggtaacattggaactttaacagcaaatgataaaaaaaaagctaaaaaatataatttttcatatgaaaaattaaaattactataatataatatttgataatcagtagtacctacagttaaaaataaatgaataattgcaataaacatgaataatgaacctgctaaagtatacataaaaaataaataagaagcttttattttacgctctcttgatccccaaataccaataattaaaaacattggaattaatacactttcaaagaaaatataaaaaataagtaaatctaatacactaaatgaaataattaaacaaaattctaaaataaaatataaaataaaatattctttaatatttttattaataatttcatagctaattaacatacatattggaatcaaaaatgttgttaaaattataaaaaataatgaaataccatcaagacctaaataaaaattaatattaaattgactaatccattctattttaaataaatattgaaaattagaagttgatttatcaaataaaatccataaaggtaatgacattaaaaaaatgaaaaaagacataaaaatactaaaatttttaataaatttttcatttttcgaaaaagataatataataaccgtaatcaatggtaaaataagtaaaaaaattaagataaacttattaaacataaaaaatttaattaaatagaaaaaaaaaggggcgaaaaatgggacttgaacccataacacttagacccacaatctaacactctacctttaagttataatcgcctttttaaatttttcttaaataatagataaaatttaaaaaaggttgaacaactaaattatttaatggcggataatttgtagataatatttgttttatttttaaactagaataaatattattttgaatatttaaataaattaattcaagttttttaaaattagttaaatttttaattaaatttaaatcattatttccataaattaataatatagaaccttgtccttttaattttgaaaaaatattagtagttaatttttgatttaatattaaagatttatattctaattttttaatatttttttttaaagatattatttcgttaatatttaaatcattataacgaaatatatatatatatttataagtttgtttaattttttgtaattggtttaatttatattttttaaaaaattttttttgcataatttttttttacttttatatttttattaataattaacgatcaatttcaccaaatacaacatctaaagtacctataattgttactacatcagcaatcatatgatttttagctataaaatctaaagcttgtaaatgtaaaaatcctggtgattttattttacatctataaggtttatttgttccatcagatactaaataaacaccatattctcctttaggtgcttcaataacagtataagtttcaccactatttacactaatattttcagaataatatttaaaatgatgtattaaggattccattgaatttttaatttgagttctatttggatttgtaatttttttatcatctaatttaataggaccatttggtattttattaagtacttgtaaaataattctaatagattgtcgcatttcttcaattctaattaaataacgatcataacaatcaccatttgtacctataggtatatcaaattctaattgatcataaatttcataaggttgagttttacgtaaatcccatgaaataccagatcctcttaacattacaccactaaatcctaaatttaaagcatctttagcagaaactacaccaatatcaactaatctttgtttccaaatacgattatccgttaacatttcttcaatttcatccaaacgtgtattaaattgttcacaaaaaatataaatatcatttaataaacctttaggtaaatcttgattaacacctccaggtctaaaataagcagcatgcatacgtgcaccggaaactctttcataaaattccattaatttttcacgttcttcaaatccccaaaaataaggtgtcattgctcctacatctaaagcatgacaacatacagctaataaatgatttaaaatacgtgttatttctgaaaataaaactcttatatattgagctcttaaaggaatatcacaatttaataatttttcaattgctaaaacataagcatgttcttgacacatcattgaaacataatctaatctatcaaaataaggtaaagcttgtaaataatttttatattctattaatttttcagtacctctatgtaataaacctatatgagaatcagctttttgaactacttctccatttaattctaaaattaaacgtaaaacaccatgagcagctggatgttgtggaccaaaatttatagaaaaatttttaattttttttaaaggcattattgctatattttttttttaattaaaaaaaaatatttataaattaattttttttataaatatatagcatatatagtaagtaaatattttttaaatatttatttctttttttacattatgatttttcaggaaatttttaataataattttgaaattattattcccgaattttttttaacaactattttattaattttattattatttggagttttttataaaaaaaatcaaaatactcaaaaaattttgattattaaaaatattactactataataatatatttattattaattcttttaatattaacattaaatataacaaatatttcaaataatatattaaatggtgtattaattattaataattttacacaatttattaaagtaattttaatattatcaacaattatttgttttttaatacaacaaaaatatttaatacaacaaaaaataaattcatatgaaattaatattttaatgttaatttcattattaggtttaatgttattagtatcttcaaaccattttattacgttatatttagcaatagaattacaaagtttaagtttttatatattaacatcaactcaaaaaaaatctatattatcaattgaagctggtttaaaatattttattttaggatcaattgcttcaggttttattttatttggtgcatcaataatttatgctattacaggttctttaaattttaataatatatttttaatattatcaaatataaattttttagataatattaatttattaataagtttatcttatggattaatttttattttagttggtattttatttaaaataggtgctgcaccttttcatttttggttaccagatgtttatgaaggagctcctaataatatctcaagtttttttgctattgtacctaaaattgcttttattggtgtattaattcgtttattttttgatattttttttactatttcctatttttttgaaatatttttttatattatttcatttttttctatgttaataggtgcattatctgcattacaacaaaaaaaaataaaacgtttattagcttatagttcaataagtcatgtaggttttattttaataggatttacttcaaatatgttaaataatattccttttattttattatatgttattatttatattataacaagtattaatttatggacatcttatttatctttaaatataaatcataaacctattaaatatttaacagatttatcaaatatatattctattaataaattaattgctgtaattattattttaaatattttttcattagcgggtataccaccattagcgggattcttttcaaaattatttatatttttttctgctattaaaaataattattttagtttagtattttttggtattattataagtgttttaagttctttttattatttaaaaataataaaaattatttattttgaaaaaatattaagaaaaatgtatatttcacaaataaataaaatacaaagtataatattattaattaatactcaatttattttattcttatttatttttccaaatattatattagtaaatttaaataaaatttatttatatttattaatataatatttagtctggatagctcagttggttagagtaaaagactgaaaatctttgtgtcggtggttcaaatccacctccagacaatttttattattaaaaatatgtatcttttaagaataacttttaaatcatttcaaaaaataaatcaacttaaacaaaatttattaaaattaaaaaattttaataaattaaaaaatattcaaatacatggtatatttcaaacaaaaaataaaaataaaatttttactttattaagatcaccccatgtaaataaaaaatcacgtgaacattttatttataaaaattatacacctaaaatagatataaaatttaaaaatatttttcaattattaaattttttaattttaattaaaaaaatattatctgaaaattcattaatgaatattaaaattataaaaaaaaattaaagatatgcttatagcttaattggataaagcgttagattgcggatctataaaatgaaagttcgagtctttctaagcatatattttgaagtatagccaagtggtaaggcctccgtttttggtacggaaaatcaaaggttcgaatccttttacttcaaaagggcctataactcagttggttagagtatacgcctgataagtgtaaagtcagtagttcaaatctacttaggcccatagaataattagctcaattggtagagtatttcgtttacaccgaaaatgttagcggttcgagtccgttattattcaataataataaataatatgtcaacaattaatcaattatttttaaaaaaacaaaaacgtttagaaaaaaaaaaaagaaataagagtcctgctttaaaacaatgccctcaacgtaaaggtatttgtttaaaagtttataatacaactcctaaaaaacctaattctgctatgcgtaaagtagctaaagttcatttatcaagtaggtatacgataattacatatatacctggaattggacatactttacaagaacattctattgtattaattagaggaggtagagtaaaagatttacctggtgttaaatatcatgtaattcgtggtaaatatgatttattaggaatctattctagaaaaacatcaagatcaaaatatggaactaaaatacgaagagtataaaataaaaaaattatttataaatatgttattaaaaaaaggaaaaaaaacctgttctgaaaatatatttaaaaatattttaattaatttaaaaaaaactacaaaacaaaaacctaattttattttatttaaatcaattgataatttattaccaaaattaaaagcaataagtattcctaataaaaaaaaaaataaaaaaaaagatagatattttttaatgcttttaaatgaagataaacagattaaaaaatctatattatggttacttttaaatgcaaatttaaaaaatttaacaaatgaaataatacaaacttcaaaaaataaaagtaaaacaattaatacaaaaaaacaatattataaaaatattaaaaaattaaaatttaattttatttttgattaatatttattaattattaaatatataaaaaaaaaattatttatcattaaataattaattattacaaaatattcaattcttatgaaaaattattattatattaataaaaaaaatttacaaattgaaactacaactaatgattctaatatcgataaatttcaaaatgatttaaaatttttaaaagaaatttctaaaaatacacaaaatacacaaaatcatccttatcatttagtagatccaagtccatggccttttgttatttcatttggacttttttttttaacttttggtagtgctatgtattttcatggttatataggtagtaatcttttaactttaactggatttttaatggttattttaactatatatacatggtttcgtgatattgttagagaagcagtatatgaaggtcaacatactaaacaagtacaactaggtttaagaaatggaatgcttttatttatttttagtgaattattattctttgtaagctttttttgggcttttttccattcagctttagcaccaacacctgaaataggttcattatggcctccattaggtattgaaactgtaaatgcttggggtatacctttgttaaatactataattttattatcatctggtgcaacaattacttgggcacatcattcaattgtttttggtgatcgaaaaaatgctattttaagtttaattattacaattttattagcttttttctttactttaattcaagcctatgaatatattgaaagtactttttcaatttcagatagtatttatggtactacttttttcttattaacaggttttcacggtatacatgttattgtaggtactatatttattatagtaagtactattagattaattaatcatcattttacaaaacaacaccattttggttttgaagctgctgcttggtattggcattttgttgatgttgtttggttatttttatttgtagctgtttactggtggggaggtaattaattaaattttaaataataaattttatgtttagtcctttagaacaatttgaaattttacctatttttcaaataccttttgtatttactaatgcttctttaatattagtaataggtttagtttatttatatatttttacaaatataaaaactaaatttattccaacacgttttcaacaaatttttgaaatgatttttaatgttactattgaattaacttattcaagtataggaaaagctggtaaacattttgtttcattaatttttgttgtttttttttttattttattatgtaatttaataggaatggttccttatagttttactgtaactagtcatttaattattacttttactttagcattaactatttatataggttttaatataatcggaattaaaaaacataaattaaattttttaaatttattattacctagtggtgcaagtatagcattagttcctattttagtacctattgaattagtttcatatatttttagagtaattagtttacctgtacgattatttgcaaatatgatggcaggacatactttattaaaagtaattactggttttgcttggactatgttaaatgtaaatagttttatttttatggcacattttattccattaatcattattgtattattagtaggtttagaaattgctgtagctttaattcaagcttatgtatttactattttaacatgtatgtatataaatgatgctttaaatttacattaataaaaaaaaaaataaaaaaaaaattctttaaaggaaaaatagctcagttggttagagtggtagcttgtcacgctataggtcgcgggttcgagtctcgttttttccgtttaatgtatttttttttaattatcttataaatatgttattaaattattcaaatatttttatatttttaatattaagtttatttttatcaattttaattttcattttatcttttggtttaattaaacaaaaagatgatttagaaaagttaacagcttatgaatgtggatttaatccttatgatgatgctagaaaagtttttgatgtaaaattttatttagtagcaattctttttattatttttgatttagaagctgtttttgtttttccttgggttttaactttaagttcaaatttttcatggggtttttggactatgattgaatttttagttgaattagttataggttttatttatatttggtgtagtgatgctttagattggtaaaatatatatatatatataaataaaatttattgtttttatttttaaataataaaaattaataaatatttttttaataaatatttattaaaaaaatatttattaattttaatctccgtactatagttggtagtgctttttttaataatatgatttaataaaaaattataaattatattttgatataaaatataatttataattttaatttttattagtattattataacgtactaaataagcttcaaatttacctaaaaaaggtataattattataaaaaatacaaaataataaatcatacttataataccaatttcagtataaggatattcaactggacattgtccaacccaacctaataataaaaaagctaccactaataaccaataacaaactttaaaaataggtctaaaagctgtacttctaatttcagatgaatttgtaaaaggtatagttaataaaataactaaagaaccaaacatagctataaccccaccaattttattaggaattgatcttaaaattgcataaaaaggtaaaaaataccattcaggtacaatatgtaaaggagttttcattggattagcttcaatataattatctggatgacctaaagtgtttggataataaaaaataaaaataaaaaatattaaaaataataccattaaaccaaataaatcttttgtataaaaataagggtaaaaaggaatattttctgtttttaaagtaatacctaaaggattatttgaaccaacctcatgtaataaaattaggtgtattaatacgacccctacaattacaaaaggaaaagtaaaatgtaaactaaaaaaacgatttaaagttggattatctacagcaaatccaccccatagccaatcaacaatatctttacctattaaaggtattgcagaaaataaattagtaataacagttgcaccccaaaaactcatttgtccccaaggtaaaacataacccataaatgcagtagccatcattaaaataaaaataattacacctgaacaccatagagcttctcttggagtaatataagaaccataatataaacctctaaaaatatgtacatatactacaataaaaaaaaaagaagcaccattagcatgtgtatatctaattaaccaaccattatttacatctctcataatatgttcaacactattaaaagctaaatcaatatgtggtgtataatgcattgctaaaaaaataccagttaaaatttgtactactaacataataccggctaacgaaccgaaaccaaaaaaataatttaaattaacaggggtaggataatctattaaatgattatttataactgcaaataatgattttttattccatctcataatatgaaatgaaaattaacctaaaaacaaaaataattaaaaacattatacatttatttttttatcccaaggattattaaaatcaaataatctatattgttgtgataaattaataggctcataaactattcttttttttaattcattataaaaaacttctaaaaaaccacttaatggaaaatctttacgtaaaggatgtccttcaaaaccataatcagttaaaattcttcttaaatccggatgatttaaaaaaaaaattccaaacatatcccaaatctctctttcacaccaatttgcagctttatatattttaataatagaatctacaggttgtaattcattaattgtaattttaatttttaaacgactattaaaacgaatacttaataaattataaataatttcaaagcgtttttctttattaatataatctacagcacaaatttcagataatactttaaattgactatttgtatgatttttaaaaaaaaataatataggaattaatttatttgtagaaatgttaatacataattcatttttatataatgtataatttattataggtaaaatttgtaataaatattgactaaatttttttaatactttcataaataaaaaataattataaatattaactataaatatttatatattaaaaaaataaataattttttttttaaaataatttatatatttttaattaaatacttatataacataaaaattataataaaaattaatttttattataatttacaggatttaattttaattaaaaagcaaataaaattaagaaagccatcattaaacagaataaagcaattgcttcagttaatgcgaaacctaaaatagcagttctcattaattcttgttgtaaagaaggatttcttgaaatacctataattaaagaaccaaaaacgttaccgataccaataccagcaccaattaatcctaaagtagctaatcctgcacctaaaaatttagaagcttgtaataacataaatgtattatcaaaaatttttttattatttaaaatatcttatcttaaagaatatattttttaaaatatttaattaatgtattttttatattatacaaatacatactacttttatatattaatttttttttaattaattttcaatttttttaccatgtactaaagtaacatacacaatataaaaaaaaaaaagagctgaaaaaaatgaaatataagaaccaaaactacttacagcattccaaccactcattgcatcaggaaaatctggaattcttctaggcataccagctaaacctaaaaaatgcattgggaaaaaagttatatttactccaataaagaataaccaaaaatgaatttgacctaaaacttctggatatctacgacctgaaatttttccaatccaaaaataaaatccagtaaaaataccaaaaacagcacccatagataatacataatgaaaatgtcctacaatataataagtatcatgtaaagcaatatctaaacctgaattagacataactacaccagttactccacccataacaaataataagataaatcctaaagtaaataataaaggtgtttcaaattttaaagaacctccccataaagttgctaaccaactaaaaattttaataccagtaggtacagcaataatcatagtagctgcggaaaaataagctctagtatctacatctaaaccaacagtaaacatatgatgtgcccatacaattgaacctaataaaccaatagataacatagcataaaccattcctaaataaccaaatacattttttttagcaaaagctgcagaaacttgactaataataccaaaagcaggtaaaattaaaatataaacttctggatgaccaaaaaaccaaaataaatgttgatataatactggatctcctccaccagaaggatcataaaaagaagtatttaaatttctatcagttaataacatagtaattgctccagctaatacaggtaaagttaataataaaagaaaagctgtaattaatacagaccaaacaaataaaggtaatctatgaaaacttaaaccaggagctctcatattataaatagttgaaataaaattaatagcacctaataatgatgaaatacctgttaaatgtaaactaaaaatagctaaatctacagaaggtcctgagtgtgcttgtacacttgataatggtggataaactgtccaaccagtaccagcaccagattcaacaatagcagatgaaactaataataataaagctggtggtaataaccaaaaactaatattattcatacgaggaaaagccatatcgggtgcaccaatcattaaaggaacaaaccaattaccaaaaccaccaattaaagcaggcataactaaaaagaaaaccataataaaagcatgtgcagtaacaacaacattatataattgatgatttcccataaaaatttgattaccaggttgtgctaattccattctaattaaaagagataatgttgtaccaacaacaccagcaaaagcactaaaaattaaatataaagtcccaatatctttatgatttgttgaaaaaagccatcttgttgaccatttatttatattttgaaaattcattttttttaatattttttttttaatttattttaaatgcaaaattatatattttatttttaaattaaaaaaagcgttggtttttttaattttaatttttttattattttttaaaaaattgtttaattttattaattacttgtttaatatcagtaaataataataatgttaaaaagattataccaatgattttaaatatcataagattttttttttaattatatattaaaatcaaaattgattttattttttaaccaagttaaataatcttctaatgaaacagcttctacaacaataggcataaatccatgatttactccacaaatttcactacattgtccataaaaaacaccttctcttttaataaacattgatgtttgatttaaacgacctggacatgcatctaatttaatacctaatgaaggtatagcccaagaatgtaaaacatctgaagcagtaattaatactctaatatgactattagttggaactactacacgattatctacttctaaaactctaaattgacctattgctaaatcatcttcttgtatcatataactatcaaaaattaaaggttcatctgaaaattctaaattatcagaatattcataactccaataccattgactaccaattacttttaaagtaataattggatcaattacttcatccattgaatataataaagcaaaagaaggaattgcaacagttaataagattaaagcaggaattgaagtccaaataatttcaatagtagcaccatgtacaatagttgatgggattttattttttttttcatcaaaaagagtaataactctaaataacatccaacaaacaaatacagtaatggtaattaaaaaaaacattaaatcatgatgaaaattaataataccttccataactggagttgctggatcttgaaaacctaattgccaaggttctgccatatctaaaaaagtaaatttattatttatataatttgttattgtcataatattgttgaaatttattatttattttttaatatatacaaaattaatttatttttgaatttcaaatattcaaaaaataaatataaaatatttaaaaaatattttttaaatattttttaaatatattcttttcttatagagattatcaaagaagggatttgaacccttaatgcgttaaagctttacatcctaagtgtaacgtgtttaccaatttcaccactttgataataaataaatacctactattggacttgaaccaataacctttgaatgggaacagattttaaatctatcgtgtttaccaatttcaccaagtaggctataatattatatgaaaaaaaataaaataataacttatttacaattacatttatttgaattaaaatataatttttttattcttttaatcacttttttttatcttttcttaatttcttattatttttcagatcaattaatatatttattagttaataatttacttaatcaaaatatgttaaaatattttatctttacaaatattactgaaatttttattactaatatttttatagcaatttttatatcaagttttttaataattcaattaagtattttattaatttggttttttttatcaaaaggtttatataaatttgaaaatttaatttttattaaattttatagtttatttataatttttaatttatttataataaatttaatttttacaaatattattccacatatttggaattttttattaaatttaaatttttcaaatttatatcttttaactatttattttgaaccaaaaattaataattatttttattttattttttcatcatttatttatatatttataatattaatttatttttttttattattctttttaatatttaataatatttttaaaataaaaataattattaatttaagaaaatttttttatttaaaaataatattattaagtgctttaattacaccaccagatatattaaattttttattaatttattttttatttatttttatttttgaaatatttatatatattttattatatataaataaatataatttaaattaattaaactattttatttataaaatttaatttatttttatttaaattaatatttatatctgtaataatttttgtttctttaaaaatttttaaatttaattgataattttttatatacttaatagatgttatttttaaagaagatccatttgttaaaataattttatttttataggtgaaaaattttttatttttattcataatttataatttattttttggctagataacataaaggtaatgtaaaggactgcaaatcctttaatgacggttcaaatccgtctctagctttttaaaggatagagtgggattcgaacccacggtatttttacatacttcagttttcaagactgacaccttaaaccactcgatcacctatccggattaaaaattttatatttgtaaattaaaattaacgtcttttttgtttttttaatctacaaccattaaaaggttttgttgttttatctaaaagatattttattttaatatttttttgttttaaattttttaaaacattatatctacctaaacctgtaccatgtaaaaaaatttttaattttttaattttttttaattgaatatatttattaattttataaacaattaattgaacattatatggtgtattttttttaaatctagttttttttaatgatttagttgaccattgttttaaaagatttcctgtaggagttgttaaacttataatagtattttttaaactagcagtaatatgtaaattagttaaaattaaaggatttttttgttttaaatttttttttattttatatttatttttaaaattatatttaaatttttttttattcatataatattatttttttttttttttttgtaccttaaatggacgtttattacgtgaaatacgtttttgaataaaaattttttttaattttttagacgtttttgcatttgtatgtgtacgttgtcctctaacaggtaatccttgactttgtctaatcccacgattacttttaatttctactaattcatttaatctttcagttttatatttttttaaaagttgttcaacctttaaatttttattaatatagttaataagtcggtttacgtggttgtttttaagtttattaagggtgatttgaggattaattcctatatttttacaaattttcttagattgaaattcattaataccgtataatatagttaatgaatataaaatactttttgaatctgaaattgttttattaaaaatatataacataatagattttatctatataccatataaaatgatagaaaaaaaaataaatcccataacaccctcacaacgtcaaacatttttattaaaaaaaaataatttaactcgaatttttaaaattaaatctttaacaaaaggttttcaacgtgctaatggtaaaaataatcaaggtaaaataactgtaagacatcgcggtggaggacataagcgcttatatagaattattaattttaatagatctaaaaatatagaaggttatgtaattaaaattttatatgatcctaatcgttctgcaaatattgcttatattaaaaaagatttaaaatcatatttaattttagcaccagaaggtttaaaaattaatcaatatattaaaagttcacctaatgccgaattaaaagtaggtaatgctttacctttacaaaatataccaattggaagtttaatacataatataagtttatatcctcaatcaagagggaaattaataagaagtgctggtacttctgcacaattaattcaaaaaattaataataaatatgctagaattcgtttaaattctggtgaattaaaattaatattattaacttgttatgctacattaggtattgtatctaatataaatcataaaaaaattaaattaggtaaagctggacgttcacgttggttaaatagaagaccttctgtacgtggtgtagcaaaaaatcctgttgatcacccacatggtggtggtgaaggtaaaacaagtggtggaagaccttctgtaacacctcaaggtaaaataactaaaggaaaacctacacgtagtaaaaaaaaaaaaaaattaattattcaataaattatgtctagaagtaaatataaaggtccattttttaaagttaatttattaaaaaaaaaacaatggatgaaaataactaataaaaatttaacaatattacccgaatatagtaatcattctgtaagtgtttataatggtaaaatctttattaatttagaaataaatgataaaatgattggctttaaatttggtgaatttattaatacacgaaaaaaacatatatataaaaaaaaaaaataaattatgggtcaaaaaattataccaattagtttaagattaaaaaaaaaaaaaaattggaattcaaaatggattgttaataataatgaatattctaatttattacattttaatttagaaattaaaaaatattttcaaaatatttttaattataaaaatttaaaattaatagatataaatatagtaaaaacatcaaataatattaatgtatatatttatgtacaaaaaaatgcaaaaaaatattataaattatcttataataaaattataaattatttaaatttatattatcctaataataatattaaattatttattaaaaatgttcaattttttgaatttattcaattacgaaaaaatttaaaaaaaatttttgataaaataaaaaaaaaaaatagaattaataaaaatattaaaaaaatgatttataattttagttatgccttttatactaaaaatattaatataataacattttatattagacaaacattagaaagaaaaaaaacacataaaaaatttataaataatattgataatatgcttcaagaattttttaaaatgttttctaattttgtaggataccgtttacaatttaaaggtcgcttaaataaatcaaaacgtaaaaaaaaaatggtatttcaaaaaggtaaaattccattaaatacattagaatatgatataaaatatcattttaatgaatttaaaactccatcaggtatttgtagtattaaattatgggttttctttaaacctttaaaaatagcattaaatccaaaatttttaaaaaaacaaattaaattaaaaaaacaaaaaattaaaaaatcttaattatgttatttccaaaaaaaactaaatataaaaaacaatttaaaggtaaacttgtaggtaaaacaacaaaaggtaataatattatttatggtaaatatgcaattaaagttttagaggaaactcgtttaacttcaagacaaatagaagcaacccgtcgaataattattagaaaaatgaaaagattaggatttctttggattagagtttttcctgatatacctataacttcaaaacctacagaaaatcgtatgggtaaaggaaaaggtgctgtttctttttgggtagctaaagttaaaaaaggacaaattctgtatgaaattagtggtatttctttagaaaatgcaaaaaaagttttaaaagcaggttcaaataaattaccgattaaaacaaaatttatttataaataataaggcttatagtttaattggttagagcataccgctcataacggtatagttgtaggttcaagtcctactaggcctaattaaaaatttttattttaaatgataaaattaaaaaaacaaaaaattaataatttagtaaattatcaaccatttttaaaaaataattatttaaagaaaaaaaaatttaaattaaaaaatattttatttgaaaatcaaattttatataataatttaaatttagaatcctatgtaattgaatttaataattataaaaatatttatttaccttttactttaataaagatagataaaatttcaacgattgctataaaatatgaaaatattatattatttaattatgatttaacttataatattttatatcaatttaataaaataatgtttcaaaatatttttaaaaaaaaaaataatgcgattaaaggtcgtttattaggtggaaattggaataataaaaaaatttttatttcaattttaggttttattttttctatgaaacctctaaatttaaataatgctttaaattataaaaaaaaattttattttaataaatataataaaaaaggattttataaaaaaaaaattaattctacacgattaattaattgttataaattaaaatatttaaattttcaagttaataatattaataatttaaatattttaaaaaaaacaaaaaaagagttttctagactttcatatattcaaactattattcaaaatcaaaaaatacataataatagttttaaaaaaaattaaaaataaaagtgttctttcaagtaaaatatatgttgaagaaataaatttttaaaattaaattatgccacaattcgatcaattttcattctttaatcaagtttcatggtttttattttttttttttaatttttatttttttgttacttatttttttttacctaaaatttgttataatttaaaatttagaaaaaaaaaaataatttttcataataaaaaaaaaaatcaaattaattttgaaaaaaatattattttttttttttttaataattcttataaaactttttgttctaattttgaattatttattactaaaaaattatcaatttataaaaaaaatcaagaaattaaaatacaaaaaactccaatttttaatatattattaaaacaaaaaattaatacatttttaaatcaaaaatttttattatttaaaaaaatttttattataataaattaatattttatttaaaaaataaaatattaatttattaataagtgtatagctcagttggtagagcaccggacttttaatccgatggtcttgggttcaagtcccaatacacttattggggatatatttcaactggtagaaagtatgttttgcaaatataaggttatcggttcgaatccgattatctccatatttatttttattaaatataattttatgcaaaaaaaaattaaaaaaaatattaaacaacgttatttatttaaaaattttgaaaaaaatagattaacgttaaaaattctttcaaaaaatttaaatattgaaaaagatttaagatggaaattacaacaaaaatggttttttttccatcaaaattcatcaattactagaattaaaaatttatgtgttttaactggacgttctaaaagtatttatcgtttatttaaaatttctagaattcaattacgtcaattagcatcaaaaggatttttacctggtgtttcaaaatataattggtaatttttattattatatgattataacagatactctttcaaatttattttcaaaaataaaaaacggttacttagcaaaaaaatcaaaaatagtacagcaaaaatcaaaacaaagtataaatattttaaatattttagttaaagaaggttttataaaaagttataaaataaattcaaaaaatcaattagatatttatttaaaatatagaaaaaataaagcagttattactgaaataaaacgtttatcgaaacctggaaaacgtttatatataaataataaagatttatatataaaaaaaaaaggattttatattatctcaacatctataggtattttaactgatttacaggctaaaaaattaaatgttggaggtgaattaatttgtaaaattttttaaaaattatgattaaaataataaaaaaagatattaaattaaaaaataagaatttttttaaaagtcctttaggaaatattcaatttttttttatagataaaactttttcttttccatcagatattaaaatttctaataaagatcaaacaattttttttaagacaactttaggttcattatcattaatatttaataataatatttttttttttataaaaaaaaataaattattattaaatattaatgtaaataaaaataaaaaaagtattttaaatttatataataaattaattaaaataaaaataaaaggtgttttacaaggctttaaaattagtttacttttaaaaggtataggttttaaagcttttattgaaaataataatttaatactaaaattaggatttagtcataatataataataccaattccatctaatattgaaattattaatcaaacaaatactttaatttttagtagtatagattatatttttttaaatcaatttgtacattatattaaaaatcataaaaaaactgaaccttataaaggaaaaggtttattattaaaaaatgaaaaaattttacaaaaagaaggaaaaaaaagtaaaaaataattaaatatgatacaaaaaaaaaaaaaaaataataataatattttattaaatttattatttaaatcaaaaaatatgtatggagaatcaataactcatacaaataaagaattattgccttttatatatggaagtcgacatgattatactataattaatttaaaagatgtttcattttttttaaaacgtatttttaaattaataaaatatacaatacaaaaaaatgaaaaaattttaataataggaaataatgatgaagttaaatttttatttacatcacattttgtaaaaagaaatcctaatattattttttttaataaagaatggataaatggttttataactaataaaattatgaatacatattttaataaagtaattctttttttattaaaagaaaatgatataaaattaattttaataattaaaagttctataaaagatacttttttaaatcaagaactttctactttaaaaataccaactatttcattaataaacacaagtcaaactataaaaaatatagattatcctatagtaacaaattctagaaatattcaatcaatatatactttaatgtatttattacgtaaaatattttaataaataatatgaataaattaaaaccaagaaataaaatatgttttcaaaataataaaaacatacataaaaatttaaatttattaaaattaaaatcaaaaaaatggaatttatttaaaaaaaaattaagatatcgtaaagaaataaaacctgaaaaacgaaaaaaattttttcaaaaaagattatttgaaaaacaacaatttagaaatttttatggatgtattcatgaatatcaattaaaaaatttatttcaaaaattatctaaaaaaaataataaaataaatatatttaaaaaatttgttattttattagaaagtcgtttagatataaatcttgttagattaaaattagtaaaaacaatttttcaagcaaaacaattaattaatcataaaaaaattaaagttaataataaaattattagtaaacctaattttttattacaaaaaggtgatattattcatattattaaataaatatgcaaaaaaataaaaaaaattattataaaaataaaaaatttactaaacaacattttaatcaaaaaaataataaatatccttattctttaaaaaaaaaaaattattataaaaataaaaatagtatttattatcttttaggtgaaaaaaaaccagctaaacctttaatgacttcatatttacatagaaataaaaaaataaaaacaggtatttttttaaaaaaacctatttttaaagatattttatatcctttttatttaaatttaaaattaattaatgaatatttaaaaaaaaaataaaaatttaaaccatttaaatggttta
>Phytophthora agathidicida culture NZFS:3770 mitochondrion, complete genome [TPA_asm:BK014406]
agtactaataataaaagcattaagtggatgccttggcattaatttaatttttaggacgtaaaaaatgcgaaaagctgtattaaataatactttattttgaaatatagatttcctaaagaaaactttttctttgtgaaaattttaaaagcagtgaattgaaatatctaagtaactgtctaaaaaaatcaaacgagattccgttagtaatgacgaatgaacatggaaattaggtttataaaaataaaaaaaattatttgaaaaattttgaaaaatttacttaaaaaggtgaaagtcctgtaaaatatttattatttttatattagtaaaaagaggtatgtgtaatcttttttgaatattggggaaccaccctcaaaaccttttaaaaattaatgatcgatagtgaacaagtactgtaaaggaaaggtgaaaaagaacttttgagtttgaaataattctgaaacttaatgttaataatcaattgaaacttttttaaaaagtgacagtgtaccttttgcataatgggccagcaagtttatttttatagcaagcttaatttaataaagtaggcgtagataaatcaagttttaaaaagctttttagttatataaataagacccgaaactgagtgatctaaccatgaacagattgaaaaataggtaaaactatttggaggatcgaactcacatatgtggcaaaatatggagatgatttgtggttaggagtgaaaggctaatcaaactcagagatagctggttttccgcgaaatctattgaagtagagcatttaaaatctttttttggggtagagcactcattgagctagggggcgtaaaaacttactgaattcttggaaactccgaatacaaaaaaacgtaatttaaatagacagacattaggcgctaaggtctattgtcaagagggaaacagcccagattgatcgctaaggtctctaaataatattctaagtgaaaaaggaagtgaaaaaataattacaaccagtaggtaggcttggaagcagccatcctttaaagaaagcgtaatagctcattggtctagtttttttgcgcctaaaatgtatcgagacttaagaaatttaccgaagcggcaagttttattttatataaaacggtagcggaacattctgtatgttaataaagatatattgtaaaatatgttgaagatatcagaaaagaaaatgctggcattagtaacaaaaaataacgtttaaaaatcgttatcaccgtaaatccaagggtttctatgttaaaatgtattgcatagagtgaaacggcccctaagaaagatttgacgaaagcaaattttgatgggataatttttaaattaaatttttttaaaaaagtgacaaaaattttaaatttttcaggaaataacttttttaactaaaaaaccgtaccctaaaccgacacaggtggataggtcgagtagactaaggtgaatgagagaactatattgaaggaactcggcaaaatgactttgtaacttcgggataaaaagtacctatttatttaaatttttaaataagtaggtgtcacaaaatagggggttgcgactgtttaataaaaacttaggactctgctaaatggtaacatgatgtatagggtctgacacctgcccggtgctggaagataaaaaggagatgtttgcgcattaaatggaagtcccagtaaacggcggccgtaactctgacggtcctaaggtagcgaaattccttgtcgggtaagttccgacctgcatgaatggtgtaacgacatccccgctgtctccaatatagactcagtgaatttgaattatccgtgaagatgcggattttctatagttagacggaaagaccccgtgaacctttactacatctttatattgttattttatctaatatgtgtagcataagtggtaattttttagacctttacgctagtaaattgtttaaatatccttgaaataccactcttattaaaataaataactaatattttttttttaatagacattgtatggttggtagtttgactggggcggtcacctcctaaagagtaacggaggtgtacaaaggtaagctcaaattggataatagtatcaattgtagagcataatggtaaaagcttgcttgactgtaagatagacatatcaaacagggacgaaagtcggtcatagtgatccgataattctttgtggaaagattatcgctcaacggataaaaggtactccggggataacaggctgatgactcctaagagctcctatcgacggagtcgtttggcacctcgatgtcgactcatcacatcctggagctgaagaaggttccaagggttcggctgttcgccgattaaagtggtacgtgagttgggtttagaacgtcgtgagacagtttggttcctatcttctatagatattttgaaaaatgaaagaatctaactctagtacgagaggaccgagaagggtaaatctctggtgtatcggttgttgaaaggcattgccgagtagctaaatttattttggataattactgaaagcatataagtaagaaaccattcttaaaaatttttcatataaaaactgtaaaagatgattacattgataggttttaagtgtaagtattgtaaaatatttagcttaaaaatactaaaagttttaaaaattaaaatataattatttctttgtagctcaacggtagagcaaatggctgttaaccattaggttgtaggttcaaatcctatcaaagaagttttatattttaggtcgaatagccaagttaggtttaaggcagtagtttgctaaactatcagttaatttattaactcgtgggttcgaatcccacttcgacttattttattagatattaataggatgatgtagtttaatggtagagcgtgggaatcataatcctaatgttgtaggttcaaatcctaccatcattattattcaaatattattttttttttaaacggaaggtagcatagtttggctaatgcatctgttttgggaacagaagatcaaaggttcaaatccttttcttccgaaaattagtaataagatgagatagagtaataggttaacttatcaggctcataatctgaagatgtaggttcaagtcctactctcatcattttcattataataaaataatctatgattcaaattcaaactaaattaaaagtaaatgataatagtggtattaaaataggacaatgtataaaaatttataaaaaaaaagttggaaaaattggtgataccattttaatttctgcaaaaaaattacgtctaaatcaaaaaaaaaaaattaaaatagttaaaggtgatttatttaaagcatttattattcatacaacatatcaaaaaaaaagtactataggtaatataataaaatttgataaaaattgtataattattttaaataatcagaataaacctttaggtacacgtatatttggtccaattacatctgaatttcgaaaacaaaaaaattttaaaatattatcattagcttcaaatattttataaaaatctatggaaaaaaatttacaaaatcattatcaaaatgttactatctacgatcttttaacaaaattaaattttaaaaatatatttaaaattcctaaaataactaaaatttgtttaaatattggttttaaaaaagcaaatattgaaaaaaaaaaattaattaatataattttactgttaaaattaataacaaatcaaaaacccatgataactaaatcaaaaaaaaataatatttttttaaaaattaaaaaaaattcaattataggttgtaaaattactttaagaaaaaaaaatatttttaattttttagaaaaaattttaatttttattttaccaaatataaattatttaaattttaatcttaaaaataaaaatatttttaattttcaaattcaaaatattttacatttttttgaattaaaaactgaatttttaaaatttaaaaatattcctccaatagatgtatctattcatacaaatgcaaaaaataataatgaattatttttattattaaattcactttttattataaaaaaataaaatattattgcaaaaatagctcaatggtagagtataaccttgccaaggttaatgttgagggttcgagtccctttttttgcttatacttataaatggactcaaaggcagtatttgatatttccatttattatttattaatttttaattaataaaaaagggaataataatagaattgacatttatttgtgattatagattaataggtaaatcctttatcttccaagtaaatattgtgggttcgagtcccactaatcacattttaattaaatataaatatgatataataaaggagaaatggctgagtggttaaaagcggcagactgtaaatttgttgaagtaatttctacgtaggttcaaatcctactttctccaataaatttaattactattgtataaatataaaattaatttaattaaaaattttgtttttaatatttataaaaaaacaaaaaaatttaatcctttaagacaatataagataaaaattaatataagaatgttaattttataaaatttattaatatttgttattttaaaaattaatattaaatacttaatatcaaaaattaaatagagtttgatcctggctcagaataaatgctatcggtatgcttaacacatgcaagtcgaatgtttctaaaacatggcgaacgggtgagtaacacgtgaattatctaccttttaattcagaataattatttttataaaaatactgaataaataaattaaagtttttaacgttaaaagatgagtttgcgtaagattatggtagttggtagtttaaaagactaccaagcctattatctttagctggtttgaaagaatgatcagccacattgggactgagacacggcccaaacttttttaaaggcagcagtggggaattttggacaatgagcgaaagcttgatccagcaataccgagtgagtgatgacggctaattaggttgtaaagctctttcattaaggaggaaaatgacagtacttaaaaaagaagttccggctaatacccgtgccagcagccgcggtaatacgggaggagcgagcattattcggaatgattaggcgtaaagggtttgtaggtggttttttaagttgaaaaaaacaaattaaagctcaactttatatattttttcaaaactgataaactagagtataaatagaggataatggaatttctattggagtgataaaatacgttgataatagaaggaagatctatggcgaaggcaattatctgggtatatactgacactgagaaacgaaagcttgggtagcgaacgggattagataccccggtagtccatgctgtaaacgatgagtgctaatatttagaatttttagatataacagctaacgcgttaagcactccgcctgaaaagtataatcgcaagattgaaattcaaaggaattgacgggagtctacacaagcggtggagcatgtggtttaattcgataatacgcgcagaaccttaccaactcttgctaatttttatataaaattttatataaaaaacaggcgttgcatggctgtcgtcagctcgtgttgtgaaatgtttggttaaatcctttaacgagcgcaacccctatcgttatttgctaatttattaaaaacaaataaaagtactctaatgaaaatattaatgataggttaatggaaggtggggatgacgtcaagtcttcatggcccttatgagttgggctacacacgtgctacaatgataatcacaatgagaagcaataataataaaagttggagcaaatctttaaaaattatcttagttcggattaagggctgcaactcgcccttatgaagttggaatcgctagtaatcgcagaacagcatgctgcggtgaatatgttactggactttgtacacaccgcccgtcacatcagggaagttgattatttttaaaatgatttttaattatttaattttattaaataactttttaattaaaatagtttataatttatattaaataaattaaaatccctaaaaagtaattagtaactttgatgaagtcgtaacaaggtagtcgtaggggaacctgtgtctggaagagatctttaaacattcttaaattaattttaaaagtcttaggaaaatagtttaattggtaaaatcatagtctccaaaattattgttatgggttcaagtcccatttttcctgttttaatttatataaaatattataaatcaaaaaaattttataaaatctgaaattaattaaattcaagttataaaaataaaattttatttaaaatactttttaacaaaagggaatttaaatttagatttataatattttataatgtatgactataatacaataaccggaattatgaaaaaaaaaaaaatatatatctttttagtgaaaataaattcaaattttatttaatttttatcatattaaaaatgattgacatatatattaacaatataaaattaaaagttaataaaaatttaacagtattacaggcttgtaataattttaaaatcgaaattcctaaattttgttttcaagaaaatttacaaattgccggtaattgtagaatgtgtttagttgaaattgaaaattcacctaaaccagtagcttcatgtgctatgcctttaatgactaatatgaaaatttttacagatacacctttagttcaaaaagcacgtgaaagtgtattagagtttcttttaataaatcatccattagattgtcctatttgtgatcaagcttctgaatgtgatttacaagatcaaactatgatttttggttcagatcgtagtcgttttttttttaaaaaacgtggtgtagaagataaatattgtggtccttttattaaaactattatgactagatgtattcattgtacacgttgtgttcgttttgcaaatgaaatttgtggaattgatgatttaggtactacaggtcgtggtaataaaacagaaattaatttttattatccgaaaatttttaattcagaattttctggtaatttagttgatttatgtccagtaggagctttaacttcaaaaccttatacatttaaagcacgttcttgggaattaaaaaaaaaagaaggtattgatattttagatggtataggttcaaatataaaaattgatatttttaataatgaaattgttcgtattttacctaaaactaattttaatattaataaagaatggatatcaaataaaatacgatatttttttgatagtttaaaatatcaaagattaaaatatcctttattaaaagataatgaaaataattttcataaaatttcatggttagatgctttaaatttaattaatcaaaaattaataactacagatagtactaaaattaaaagtattattggtgatttaactgatttagaatcactttttttattaaaaaaaaatttaaataaattaggaatttcaaatataatttatgaacgttttttaaataatcaaaatataaaaattaattcagatttaacttcaaattttttatttaataatacattaaaatcaattgaagaatctgatctttgtttaataattggtagtgatattcgtaaagaaggttctattttaaatattcatttaattaatcgtttaaaaaaaggaaattttaaagtagcttatattggtaataaaatagattttacttattcaataaaacatttaggtttaacttttttaactttaatagatattattgtaggaaaacattctttttgtaaagatttaaaaaaatcaaaaaaacctttaattattattggtgaaaatattataaatcaaaaaaatggtttttttttattatcaaaattaaaaaatttatcatttttaaataataatatcaatttttttaattctcaaacttctttaattaatttttttgaaattactttttcaaaaacacaacaaaatttatctaataattcaaaattatattatttgtttaatacaaatttacaagataaattaaaaatatctaaaaataattttattatttatcaaggacatcattttacaaaagatgcacaaaattcaaatttaattttacctggattaacttttttagaaaaaaatggaatgtatataaatttagaaggttttattcaaaaaaatgaacaaattttaaatttaaatactgaacaacgaaaagattctattatttatagaaatatttataaatttttaataaataaaaatcaatcaaaattaaattcttttttaaagcttcaagatattttaccttatttattaaaaaaaaaaataaaaattattaataattttagttttaataaaaaatatttaaaaattaatattaattttttaaattcattaattaaaaataattattatacaaatatattagaacaatattcaaaaatattaattaattctaataaaattataaaaaatcaatcaaaatcattatgatatacacaattttaaaatttttaattttagtattacctttattaattgctgtggcttattttactttagttgaacgtaaagtattagcttctattcaaagaagaagaggacctaatgttgtaggtactttcggattattacaacctttagctgatggtcttaaattatttgtaaaagagactgttttacctagtaatgctgatgtaattttatttatatttgcacctattttagctttttttttaagtttattaagttggactgtaatacctttaggatttggtatgttttttactgaattaaatataggtattttatatttattagcaatttcatcattaggtgtttatggtattattattggtggttggtcaagtaattctaaatattcatttttaggtgcattaagatcaactgcacaaatgatttcatatgaattaactattggattttcaattctttcagtaattgtttgtgctaaatctttaaatttaatttcaatagttttagcacaaaaaactgtttggtattgttttcctctttttcctattttcttaattttttttatagcatgtttagctgaaactaatcgacatccctttgatttacctgaagctgaagctgaattagtttcaggatataatgttgaatattctgctatgggtttcgcattattttttttaggcgaatatgctaatatgttattaatgagtagtttaattactattttatttttaggtggttggttagctccttttccttttagtattaaatttattaattttttaccaggatctttttggtttagtattaaaatatgtttttttgttgttttatttgtagtggctcgagctgttttacctagatatcgttatgatcaattaatgcgtttaggttggaaagtatttttaccttttaccttaagttggtttttatatactgcaagtattttaataagttttaattggttaatttaattatgagtattttaaatcattttatttttactttttttttattttgtctaggtttatttggtataattttaaatagacaaaatattataattattttaatgtctattgaattattattattatcaattaatttaaattttatttattttgcagttttaattgatgatataataggtcaagttttttcattattaattttaacagtagcagcggcagaatctgctattggattagctattatgattgttttctttaaattatatggagatatatcaatttataaaattaatttattatctttataataaattaattaatttcagtataactataatatatatatatattaaaaataaaactatttacaacctcttggattcgaaccaagattttaaagcttagaaggctaatactctaccaattaagttaaggttgttttagttttattttatttagaatgtacattaaaaatagcttttaatgaatttcttgaaagttgtttataaatattttgttttaaaattttttttttttcttttttagttaaagttactgcacctattaaagctattaataatataataccagctgctaaaaaaaaaaaagcataataactgtataaaatttgtcctattgtttcaatatttgtgattatatctaattgatatataaaattctttaaaaaaggttttacatcaacaaatatttcaaaagtacctttcatactatcgtgaaagaaaaataaagtatttacttcttgattaaaaaaagaattattaattaaatgataatatgatgtgaaaactttactaaacattataaatgtttctaagaaaaaaataaaactaattaaaaaaataataggtaaataaccaaaattattatttattttatttttatcaattaaaacattaatatctaacatcataattacaaataaaaataatacagtaattgctcctacatatataataattaacattattgataaaaattcaatttctgaaattaataataatcctgttgaatttgtaaaaactaatattaaaaaaaatgcagaatatattgtatttgtagaatatattacaaaaatagctgaagttaaagctatagttgaaaaagtataaaaaaaaattgtttcaaaatccataattaatatatgtaaattatataaatttattattattatatcttaaaagatatatatattttattatttttatttaattaataaaaaaataaataaaaataataaaataataataacattaaaataataaataatagaaaaaaaaataatatttattaaaaaaatagtactaattaacattaataatgaataatgataaatataaccagtttgtaataaaattattctttgacttaaaaaagtaaaaatagttgttaaaccataaggaccacacatttcaattaaacctttatcaatcattttatatgtaacattataaccaatttgtaaaatatattgattaataaattcataataaattttatcaaaataccattttctatttaaaaaattataaaaataaagaccatattctgaaatttttaaattatataaaaatttaaatttaaaaaaatataaataaaaagcaccgaataacccacaaaaacttaaaataacaggtaatattttaaaaaatgttggtaaaaattcagcatcaatcatttgattatttaatggatttatataaatagaattattccaaaaattagaacctaatccaacaaacatatctttagaaatataaccaataaaaatactaccaaaagctaataatcctagaggaattcccatttctaatggcacatcatgtgcatttttaataatatttttataagcatttgtttcacttaaaaaagcaaaaaataataaacgagttgaataaaaagctgtaaaaaaagcaccaatagtacctaaccaataagcaaaatgacctgtttcactaaaacttacaaaagctacttctaatattaaatctttagaataaaatcctgttaaaaaaggaaaacccattaaagataatgaacctattaaaaacattatataagtaaagggtaatatacgtcttaaacctcccatttttctaatatcttgttcatcacccatagcatgaattactgcacctgaacataagaataataatgctttaaaatatgcatgatttgataaatgaaaaatagctaaaggataatttgataaaccacaagcaaaaaacatataacctaattgactacaagtagaataagcaactatttttttaaaatcattttgtactaatccaacagtacttgcaaaaaaagctgttgacgcacctataatagtaataacttttaaagaaaacattgaatattcaaacattggggaacatcttgctgttaagtatacacctgcagttaccatggtagctgcatgaattaaagcagaaacaggtgtaggaccttccattgcatctggtaaccataaatgtaaaaaaatttgagcagatttacccatagctccaataaaaattaaaatacaagctacatcaacaatacttaaaatataattaaaaaaaataaatttaaaatctttaactatagaaatagcagcaaatgtactaaaatattctatagttctaatattataaaaaattgttaatacacctaataataaaattaaatcactaattctatttactaacatagctttaattgcagctttattagcttgtaaacgtgtaaaccaaaaattaattaataaataagaacaaaaaccaacaccttcccatccaacaaacatttgcataaaattatcaccagtaactaaaataatcataaaaaaagtaaataatgataagtaagacataaatctagataaatgtggatcatgtgccatatattgtgaagaatataaatgaactaatgttgaaatacttgttacaacaacaagcattatcatagttaaactatcaaataaaaaacaccaattacaattaaataaaccactattaatccaatttgaaatataaataatgtattcatattcatttgtaattgaattataaataataattaatgaaaaaagacaacttaaaaaagttgttaatgtagttataaatacagaacctttacgtccaatataaaaaccaaatagtccagctgctactgaacctaaaaaaggtaaaaaaattaaagttaataataacatattagaataaaataaataagaaatatttatacttagttaaatatttctacttaaataataaataatttttttttttttataataaaaaaaattatataaatataaattaatataatatataataaataatttaaaattatttattatatatttatttagtaataaaattattagtaaaatcaattgctaatgtatttaattttttgtctaattctttagaaatttcttttttagttaaaatttcttctaaaatatcagaataattagttttaataaaatttaaccaattattttcaaaaattgaaactttatctacagcaattttatctaagaaaccacgtactcctaaataaataattacaatttgatcttcaacagataaaggtatatttaatccttgttttaacatttctgttaatctaactcctctatttaattgttgttgagttgttgcatctaaatctgaaccaaattgagcaaaagcttgtacttctctaaattgtgctaattctaatttcatagtaccagcaatttgtttcatagctttaatttgagctgaagaaccaacacggcttacagataaacctacactaattgcaggtctttgaccttcattaaataattcagtttctaagaaaatttgtccatcagtaatagaaataacattagttggaatataagcagaaacatcaccagcttgagtttcaataataggtaaagcagttaatgaaccaccaccaatttttctattcattttagcagctctttctaataaacgagagtgtaagtaaaatacatcacctgggtaagcttctctacctggaggtcttcttaataataatgacatttgtctataagctacagcttgttttgataaatcatcataaaaaattacagcatgtttaccattatctctaaaatattcacctaaagcacaacctgtataaggtgctaaatattgtaaaggtgctgaatctgaagctgttgctgctacaataacagaaaaaaacattgcatttttttcttctaaagttttagttaattcggcaatagttgatcttttttgacctacacctacataaatacaatataattgattatttgtatctttttttaaatgaggttctctttgattaattattgtatctatagcaatagaagttttacctgtttgtctatcaccaataattaactctctttgaccacgaccaataggaattaaactatctacagcttttaaacctgtttgtacaggttctttaacactttctctaggcataatacctggagctttaacttcaactctactttctaatttactattaatttgacctttaccatcaattggttgtcctaaagcatcaactactctacctaatacttcaggtcctacaggtacactaacaatagatccagttcttcttacaaagttaccttcttgaatttctctatcattactaaaaacaacaacaccaactacgtcaggttctaagtttaaagccatacctttaatattaccattattaaattcaaccatttcaccagcttgaatttgagttaaaccgtaacatctagcaataccatcactcattgaaagaacaatacctgtttcttgtaaacttttttcatctttatattttttaatatttgattccagtatatatgataattcaatagccatataaaggttattaaattatcatattaaaaaataataataaaattattatttttttttaaaatatattaaatatatatttttttaccctttacgagaattgaactcgtatctttgccgtgaaaaggcaatgtcctaaccattagactaaaagggcttatttttattaaataaaataatttatttaataaaaataagaaaaatcaatatgtattaaaattttagatacactttcatgcatacaactttcaaaaattttaggatataaacctaataaaaaaatatttataattaaaattaaatgtattaaaaattcacgataagttaaatcataataaatttttaaataaatattttgaatattaccatagcatattctattataaaataataaagaataaataccacctaaaaacattccaattgttgcaaaaatagctgttgtagtattatcttcaaaaactcctgttaaaataagaatttcaccaacaaaactacttgaacctggaatagacatattcgctaatacataaataaataatgcaatacaaaataatggcattgtatgtgctaaacctccataataattaataaaaaatgtatgatatcgatcatataaacatccaattgaaaaaaataaaccactagaaactaatccatgactaatcatttgaatgatactaccttctaaaccttgaatagttaaagaaaaaatacctaaaataataaaattcatatgagcaactgatgcataagcaataatacgttttaaatctgtttgtcgaatagctgttaaagaagcataaataactgatattaaacataatactaaaatatatggtgtaaaatataaagtagctttaggaaataaaggaactaaaaatctaatcataccatatgatcctaattttaataaaatacctgctaataatacagaacctgcagtaggtgcttcaacatgtgcttcaggtaaccaaacatgaaaaggtaacattggaactttaacagcaaatgataaaaaaaaagctaaaaaatataatttttcatatgaaaaattaaaattactataatataatatttgataatcagtagtacctacagttaaaaataaatgaataattgcaataaacatgaataatgaacctgctaaagtatacataaaaaataaataagaagcttttattttacgctctcttgatccccaaataccaataattaaaaacattggaattaatacactttcaaagaaaatataaaaaataagtaaatctaatacactaaatgaaataattaaacaaaattctaaaataaaatataaaataaaatattctttaatatttttattaataatttcatagctaattaacatacatattggaatcaaaaatgttgttaaaattataaaaaataatgaaataccatcaagacctaaataaaaattaatattaaattgactaatccattctattttaaataaatattgaaaattagaagttgatttatcaaataaaatccataaaggtaatgacattaaaaaaatgaaaaaagacataaaaatactaaaatttttaataaatttttcatttttcgaaaaagataatataataaccgtaatcaatggtaaaataagtaaaaaaattaagataaacttattaaacataaaaaatttaattaaatagaaaaaaaaaggggcgaaaaatgggacttgaacccataacacttagacccacaatctaacactctacctttaagttataatcgcctttttaaatttttcttaaataatagataaaatttaaaaaaggttgaacaactaaattatttaatggcggataatttgtagataatatttgttttatttttaaactagaataaatattattttgaatatttaaataaattaattcaagttttttaaaattagttaaatttttaattaaatttaaatcattatttccataaattaataatatagaaccttgtccttttaattttgaaaaaatattagtagttaatttttgatttaatattaaagatttatattctaattttttaatatttttttttaaagatattatttcgttaatatttaaatcattataacgaaatatatatatatatttataagtttgtttaattttttgtaattggtttaatttatattttttaaaaaattttttttgcataatttttttttacttttatatttttattaataattaacgatcaatttcaccaaatacaacatctaaagtacctataattgttactacatcagcaatcatatgatttttagctataaaatctaaagcttgtaaatgtaaaaatcctggtgattttattttacatctataaggtttatttgttccatcagatactaaataaacaccatattctcctttaggtgcttcaataacagtataagtttcaccactatttacactaatattttcagaataatatttaaaatgatgtattaaagattccattgaatttttaatttgagttctatttggatttgtaatttttttatcatctaatttaataggaccatttggtattttattaagtacttgtaaaataattctaatagattgtcgcatttcttcaattctaattaaataacgatcataacaatcaccatttgtacctataggtatatcaaattctaattgatcataaatttcataaggttgagttttacgtaaatcccatgaaataccagatcctcttaacattacaccactaaatcctaaatttaaagcatctttagcagaaactacaccaatatcaactaatctttgtttccaaatacgattatccgttaacatttcttcaatttcatccaaacgtgtattaaattgttcacaaaaaatataaatatcatttaataaacctttaggtaaatcttgattaacacctccaggtctaaaataagcagcatgcatacgtgcaccggaaactctttcataaaattccattaatttttcacgttcttcaaatccccaaaaataaggtgtcattgctcctacatctaaagcatgacaacatacagctaataaatgatttaaaatacgtgttatttctgaaaataaaactcttatatattgagctcttaaaggaatatcacaatttaataatttttcaattgctaaaacataagcatgttcttgacacatcattgaaacataatctaatctatcaaaataaggtaaagcttgtaaataatttttatattctattaatttttcagtacctctatgtaataaacctatatgagaatcagctttttgaactacttctccatttaattctaaaattaaacgtaaaacaccatgagcagctggatgttgtggaccaaaatttatagaaaaatttttaattttttttaaaggcattattgctatattttttttttaattaaaaaaaaatatttataaattaattttttttataaatatatagcatatatagtaagtaaatattttttaaatatttatttctttttttacattatgatttttcaggaaatttttaataataattttgaaattattattcccgaattttttttaacaactattttattaattttattattatttggagttttttataaaaaaaatcaaaatactcaaaaaattttgattattaaaaatattactactataataatatatttattattaattcttttaatattaacattaaatataacaaatatttcaaataatatattaaatggtgtattaattattaataattttacacaatttattaaagtaattttaatattatcaacaattatttgttttttaatacaacaaaaatatttaatacaacaaaaaataaattcatatgaaattaatattttaatgttaatttcattattaggtttaatgttattagtatcttcaaaccattttattacgttatatttagcaatagaattacaaagtttaagtttttatatattaacatcaactcaaaaaaaatctatattatcaattgaagctggtttaaaatattttattttaggatcaattgcttcaggttttattttatttggttcatcaataatttatgctattacaggttctttaaattttaataatatatttttaatattatcaaatataaattttttagataatattaatttattaataagtttatcttatggattaatttttattttagttggtattttatttaaaataggtgctgcaccttttcatttttggttaccagatgtttatgaaggagctcctaataatatctcaagtttttttgctattgtacctaaaattgcttttattggtgtattaattcgtttattttttgatattttttttactatttcctatttttttgaaatatttttttatattatttcatttttttctatgttaataggtgcattatctgcattacaacaaaaaaaaataaaacgtttattagcttatagttcaataagtcatgtaggttttattttaataggatttacttcaaatatgttaaataatattccttttattttattatatgttattatttatattataacaagtattaatttatggacatcttatttatctttaaatataaatcataaacctattaaatatttaacagatttatcaaatatatattctattaataaattaattgctgtaattattattttaaatattttttcattagcgggtataccaccattagcgggattcttttcaaaattatttatatttttttctgctattaaaaataattattttagtttagtattttttggtattattataagtgttttaagttctttttattatttaaaaataataaaaattatttattttgaaaaaatattaagaaaaatgtatatttcacaaataaataaaatacaaagtataatattattaattaatactcaatttattttattcttatttatttttccaaatattatattagtaaatttaaataaaatttatttatatttattaatataatatttagtctggatagctcagttggttagagtaaaagactgaaaatctttgtgtcggtggttcaaatccacctccagacaatttttattattaaaaatatgtatcttttaagaataacttttaaatcatttcaaaaaataaatcaacttaaacaaaatttattaaaattaaaaaattttaataaattaaaaaatattcaaatacatggtatatttcaaacaaaaaataaaaataaaatttttactttattaagatcaccccatgtaaataaaaaatcacgtgaacattttatttataaaaattatacacctaaaatagatataaaatttaaaaatatttttcaattattaaattttttaattttaattaaaaaaatattatctgaaaattcattaatgaatattaaaattataaaaaaaaattaaagatatgcttatagcttaattggataaagcgttagattgcggatctataaaatgaaagttcgagtctttctaagcatatattttgaagtatagccaagtggtaaggcctccgtttttggtacggaaaatcaaaggttcgaatccttttacttcaaaagggcctataactcagttggttagagtatacgcctgataagtgtaaagtcagtagttcaaatctacttaggcccatagaataattagctcaattggtagagtatttcgtttacaccgaaaatgttagcggttcgagtccgttattattcaataataataaataatatgtcaacaattaatcaattatttttaaaaaaacaaaaacgtttagaaaaaaaaaaaagaaataagagtcctgctttaaaacaatgccctcaacgtaaaggtatttgtttaaaagtttataatacaactcctaaaaaacctaattctgctatgcgtaaagtagctaaagttcatttatcaagtaggtatacgataattacatatatacctggaattggacatactttacaagaacattctattgtattaattagaggaggtagagtaaaagatttacctggtgttaaatatcatgtaattcgtggtaaatatgatttattaggaatctattctagaaaaacatcaagatcaaaatatggaactaaaatacgaagagtataaaataaaaaaattatttataaatatgttattaaaaaaaggaaaaaaaacctgttctgaaaatatatttaaaaatattttaattaatttaaaaaaaactacaaaacaaaaacctaattttattttatttaaatcaattgataatttattaccaaaattaaaagcaataagtattcctaataaaaaaaaaaataaaaaaaaagatagatattttttaatgcttttaaatgaagataaacagattaaaaaatctatattatggttacttttaaatgcaaatttaaaaaatttaacaaatgaaataatacaaacttcaaaaaataaaagtaaaacaattaatacaaaaaaacaatattataaaaatattaaaaaattaaaatttaattttatttttgattaatatttattaattattaaatatataaaaaaaaaattatttatcattaaataattaattattacaaaatattcaattcttatgaaaaattattattatattaataaaaaaaatttacaaattgaaactacaactaatgattctaatatcgataaatttcaaaatgatttaaaatttttaaaagaaatttctaaaaatacacaaaatacacaaaagcatccttatcatttagtagatccaagtccatggccttttgttatttcatttggacttttttttttaacttttggtagtgctatgtattttcatggttatataggtagtaatcttttaactttaactggatttttaatggttattttaactatatatacatggtttcgtgatattgttagagaagcagtatatgaaggtcaacatactaaacaagtacaactaggtttaagaaatggaatgcttttatttatttttagtgaattattattctttgtaagctttttttgggcttttttccattcagctttagcaccaacacctgaaataggttcattatggcctccattaggtattgaaactgtaaatgcttggggtatacctttgttaaatactataattttattatcatctggtgcaacaattacttgggcacatcattcaattgtttttggtgatcgaaaaaatgctattttaagtttaattattacaattttattagcttttttctttactttaattcaagcctatgaatatattgaaagtactttttcaatttcagatagtatttatggtactacttttttcttattaacaggttttcacggtatacatgttattgtaggtactatatttattatagtaagtactattagattaattaatcatcattttacaaaacaacaccattttggttttgaagctgctgcttggtattggcattttgttgatgttgtttggttatttttatttgtagctgtttactggtggggaggtaattaattaaattttaaataataaattttatgtttagtcctttagaacaatttgaaattttacctatttttcaaataccttttgtatttactaatgcttctttaatattagtaataggtttagtttatttatatatttttacaaatataaaaactaaatttattccaacacgttttcaacaaatttttgaaatgatttttaatgttactattgaattaacttattcaagtataggaaaagctggtaaacattttgtttcattaatttttgttgtttttttttttattttattatgtaatttaataggaatggttccttatagttttactgtaactagtcatttaattattacttttactttagcattaactatttatataggttttaatataatcggaattaaaaaacataaattaaattttttaaatttattattacctagtggtgcaagtatagcattagttcctattttagtacctattgaattagtttcatatatttttagagtaattagtttacctgtacgattatttgcaaatatgatggcaggacatactttattaaaagtaattactggttttgcttggactatgttaaatgtaaatagttttatttttatggcacattttattccattaatcattattgtattattagtaggtttagaaattgctgtagctttaattcaagcttatgtatttactattttaacatgtatgtatataaatgatgctttaaatttacattaataaaaaaaaaaataaaaaaaaaattctttaaaggaaaaatagctcagttggttagagtggtagcttgtcacgctataggtcgcgggttcgagtctcgttttttccgtttaatgtatttttttttttaattatcttataaatatgttattaaattattcaaatatttttatatttttaatattaagtttatttttatcaattttaattttcattttatcttttggtttaattaaacaaaaagatgatttagaaaagttaacagcttatgaatgtggatttaatccttatgatgatgctagaaaagtttttgatgtaaaattttatttagtagcaattctttttattatttttgatttagaagctgtttttgtttttccttgggttttaactttaagttcaaatttttcatggggtttttggactatgattgaatttttagttgaattagttataggttttatttatatttggtgtagtgatgctttagattggtaaaatatatatatataaataaaatttattgtttttatttttaaataataaaaattaataaatatttattaaaaaaatatttattaattttaatctccgtactatagttggtagtgctttttttaataatatgatttaataaaaaattataaattatattttgatataaaatataatttataattttaatttttattagtattattataacgtactaaataagcttcaaatttacctaaaaaaggtataattattataaaaaatacaaaataataaatcatacttataataccaatttcagtataaggatattcaactggacattgtccaacccaacctaataataaaaaagctaccactaataaccaataacaaactttaaaaataggtctaaaagctgtacttctaatttcagatgaattcgtaaaaggtatagttaataaaataactaaagaaccaaacatagctataaccccaccaattttattaggaattgatcttaaaattgcataaaaaggtaaaaaataccattcaggtacaatatgtaaaggagttttcattggattagcttcaatataattatctggatgacctaaagtgtttggataataaaaaataaaaataaaaaatattaaaaataataccattaaaccaaataaatcttttgtataaaaataagggtaaaaaggaatattttctgtttttaaagtaatacctaaaggattatttgaaccaacctcatgtaataaaattaggtgtattaatacgacccctacaattacaaaaggaaaagtaaaatgtaaactaaaaaaacgatttaaagttggattatctacagcaaatccaccccatagccaatcaacaatatctttacctattaaaggtattgcagaaaataaattagtaataacagttgcaccccaaaaactcatttgtccccaaggtaaaacataacccataaatgcagtagccatcattaaaataaaaataattacacctgaacaccatagagcttctcttggagtaatataagaaccataatataaacctctaaaaatatgtacatatactacaataaaaaaaaaagaagcaccattagcatgtgtatatctaattaaccaaccattatttacatctctcataatatgttcaacactattaaaagctaaatcaatatgtggtatataatgcattgctaaaaaaataccagttaaaatttgtactactaacataataccggctaacgaaccgaaaccaaaaaaataatttaaattaacaggggtaggataatctattaaatgattatttataactgcaaataatgattttttattccatctcataatatgaaatgaaaattaacctaaaaacaaaaataattaaaaacattatacatttatttttttatcccaaggattattaaaatcaaataatctatattgttgtgataaattaataggctcataaactattcttttttttaattcattataaaaaacttctaaaaaaccacttaatggaaaatctttacgtaaaggatgtccttcaaaaccataatcagttaaaattcttcttaaatccggatgatttaaaaaaaaaattccaaacatatcccaaatctctctttcacaccaatttgcagctttatatattttaataatagaatctacaggttgtaattcattaattgtaattttaatttttaaacgactattaaaacgaatacttaataaattataaataatttcaaagcgtttttctttattaatataatctacagcacaaatttcagataatactttaaattgactatttgtatgatttttaaaaaaaaataatataggaattaatttatttgtagaaatgttaatacataattcatttttatataatgtataatttattataggtaaaatttgtaataaatattgactaaatttttttaatactttcataaataaaaaataattataaatattaactataaatatttatatattaaaaaaataaataattttttttttaaaataatttatatatttttaattaaatacttatataacataaaaattataataaaaattaatttttattataatttacaggatttaattttaattaaaaagcaaataaaattaagaaagccatcattaaacagaataaagcaattgcttcagttaatgcgaaacctaaaatagcagttctcattaattcttgttgtaaagaaggatttcttgaaatacctataattaaagaaccaaaaacgttaccgataccaataccagcaccaattaatcctaaagtagctaatcctgcacctaaaaatttagaagcttgtaataacataaatgtattatcaaaaatttttttattatttaaaatatcttatcttaaagaatatattttttaaaatatttaattaatgtattttttatattatacaaatacatactacttttatatattaatttttttttaattaattttcaatttttttaccatgtactaaagtaacatacacaatataaaaaaaaaaaagagctgaaaaaaatgaaatataagaaccaaaactacttacagcattccaaccactcattgcatcaggaaaatctggaattcttctaggcataccagctaaacctaaaaaatgcattgggaaaaaagttatatttactccaataaagaataaccaaaaatgaatttgacctaaaacttctggatatctacgacctgaaatttttccaatccaaaaataaaatccagtaaaaataccaaaaacagcacccatagataatacataatgaaaatgtcctacaatataataagtatcatgtaaagcaatatctaaacctgaattagacataactacaccagttactccacccataacaaataataagataaatcctaaagtaaataataaaggtgtttcaaattttaaagaacctccccataaagttgctaaccaactaaaaattttaataccagtaggtacagcaataatcatagtagctgcggaaaaataagctctagtatctacatctaaaccaacagtaaacatatgatgtgcccatacaattgaacctaataaaccaatagataacatagcataaaccattcctaaataaccaaatacattttttttagcaaaagctgcagaaacttgactaataataccaaaagcaggtaaaattaaaatataaacttctggatgaccaaaaaaccaaaataaatgttgatataatactggatctcctccaccagaaggatcataaaaagaagtatttaaatttctatcagttaataacatagtaattgctccagctaatacaggtaaagttaataataaaagaaaagctgtaattaatacagaccaaacaaataaaggtaatctatgaaaacttaaaccaggagctctcatattataaatagttgaaataaaattaatagcacctaataatgatgaaatacctgttaaatgtaaactaaaaatagctaaatctacagaaggtcctgagtgtgcttgtacacttgataatggtggataaactgtccaaccagtaccagcaccagattcaacaatagcagatgaaactaataataataaagctggtggtaataaccaaaaactaatattattcatacgaggaaaagccatatcgggtgcaccaatcattaaaggaacaaaccaattaccaaaaccaccaattaaagcaggcataactaaaaagaaaaccataataaaagcatgtgcagtaacaacaacattatataattgatgatttcccataaaaatttgattaccaggttgtgctaattccattctaattaaaagagataatgttgtaccaacaacaccagcaaaagcactaaaaattaaatataaagtcccaatatctttatgatttgttgaaaaaagccatcttgttgaccatttatttatattttgaaaattcattttttttaatattttttttttaatttattttaaatgcaaaattatatattttatttttaaattaaaaaaagcgttggtttttttaattttaatttttttattattttttaaaaaattgtttaattttattaattacttgtttaatatcagtaaataataataatgttaaaaagattataccaatgattttaaatatcataagattttttttttaattatatattaaaatcaaaattgattttattttttaaccaagttaaataatcttctaatgaaacagcttctacaacaataggcataaatccatgatttactccacaaatttcactacattgtccataaaaaacaccttctcttttaataaacattgatgtttgatttaaacgacctggacatgcatctaatttaatacctaatgaaggtatagcccaagaatgtaaaacatctgaagcagtaattaatactctaatatgactattagttggaactactacacgattatctacttctaaaactctaaattgacctattgctaaatcatcttcttgtatcatataactatcaaaaattaaaggttcatctgaaaattctaaattatcagaatattcataactccaataccattgactaccaattacttttaaagtaataattggatcaattacttcatccattgaatataataaagcaaaagaaggaattgcaacagttaataagattaaagcaggaattgaagtccaaataatttcaatagtagcaccatgtacaatagttgatgggattttattttttttttcatcaaaaagagtaataactctaaataacatccaacaaacaaatacagtaatggtaattaaaaaaaacattaaatcatgatgaaaattaataataccttccataactggagttgctggatcttgaaaacctaattgccaaggttctgccatatctaaaaaagtaaatttattatttatataatttgttattgtcataatattgttgaaatttattatttattttttaatatatacaaaattaatttatttttgaatttcaaatattcaaaaaataaatataaaatatttaaaaaatattttttaaatatattcttttcttatagagattatcaaagaagggatttgaacccttaatgcgttaaagctttacatcctaagtgtaacgtgtttaccaatttcaccactttgataataaataaatacctactattggacttgaaccaataacctttgaatgggaacagattttaaatctatcgtgtttaccaatttcaccaagtaggctataatattatatgaaaaaaaataaaataataacttatttacaattacatttatttgaattaaaatataatttttttattcttttaatcacttttttttatcttttcttaatttcttattatttttcagatcaattaatatatttattagttaataatttacttaatcaaaatatgttaaaatattttatctttacaaatattactgaaatttttattactaatatttttatagcaatttttatatcaagttttttaataattcaattaagtattttattaatttggttttttttatcaaaaggtttatataaatttgaaaatttaatttttattaaattttatagtttatttataatttttaatttatttataataaatttaatttttacaaatattattccacatatttggaattttttattaaatttaaatttttcaaatttatatcttttaactatttattttgaaccaaaaattaataattatttttattttattttttcatcatttatttatatatttataatattaatttatttttttttattattctttttaatatttaataatatttttaaaataaaaataattattaatttaagaaaatttttttatttaaaaataatattattaagtgctttaattacaccaccagatatattaaattttttattaatttattttttatttatttttatttttgaaatatttatatatattttattatatataaataaatataatttaaattaattaaactattttatttataaaatttaatttatttttatttaaattaatatttatatctgtaataatttttgtttctttaaaaatttttaaatttaattgataattttttatatacttaatagatgttatttttaaagaagatccatttgttaaaataattttatttttataggtgaaaaattttttatttttattcataatttataatttattttttggctagataacataaaggtaatgtaaaggactgcaaatcctttaatgacggttcaaatccgtctctagctttttaaaggatagagtgggattcgaacccacggtatttttacatacttcagttttcaagactgacaccttaaaccactcgatcacctatccggattaaaaattttatatttgtaaattaaaattaacgtcttttttgtttttttaatctacaaccattaaaaggttttgttgttttatctaaaagatattttattttaatatttttttgttttaaattttttaaaacattatatctacctaaacctgtaccatgtaaaaaaatttttaattttttaattttttttaattgaatatatttattaattttataaacaattaattgaacattatatggtgtattttttttaaatctagttttttttaatgatttagttgaccattgttttaaaagatttcctgtaggagttgttaaacttataatagtattttttaaactagcagtaatatgtaaattagttaaaattaaaggatttttttgttttaaatttttttttattttatatttatttttaaaattatatttaaatttttttttattcatataatattatttttttttttttttttgtaccttaaatggacgtttattacgtgaaatacgtttttgaataaaaattttttttaattttttagacgtttttgcatttgtatgtgtacgttgtcctctaacaggtaatccttgactttgtctaatcccacgattacttttaatttctactaattcatttaatctttcagttttatatttttttaaaagttgttcaacctttaaatttttattaatataattaataagtcggtttacgtggttgtttttaagtttattaagggtgatttgaggattaattcctatatttttacaaattttcttagattgaaattcattaataccgtataatatagttaatgaatataaaatactttttgaatctgaaattgttttattaaaaatatataacataatagattttatctatataccatataaaatgatagaaaaaaaaataaatcccataacaccctcacaacgtcaaacatttttattaaaaaaaaataatttaactcgaatttttaaaattaaatctttaacaaaaggttttcaacgtgctaatggtaaaaataatcaaggtaaaataactgtaagacatcgcggtggaggacataagcgcttatatagaattattaattttaatagatctaaaaatatagaaggttatgtaattaaaattttatatgatcctaatcgttctgcaaatattgcttatattaaaaaagatttaaaatcatatttaattttagcaccagaaggtttaaaaattaatcaatatattaaaagttcacctaatgccgaattaaaagtaggtaatgctttacctttacaaaatataccaattggaagtttaatacataatataagtttatatcctcaatcaagagggaaattaataagaagtgctggtacttctgcacaattaattcaaaaaattaataataaatatgctagaattcgtttaaattctggtgaattaaaattaatattattaacttgttatgctacattaggtattgtatctaatataaatcataaaaaaattaaattaggtaaagctggacgttcacgttggttaaatagaagaccttctgtacgtggtgtagcaaaaaatcctgttgatcacccacatggtggtggtgaaggtaaaacaagtggtggaagaccttctgtaacacctcaaggtaaaataactaaaggaaaacctacacgtagtaaaaaaaaaaaaaaattaattattcaataaattatgtctagaagtaaatataaaggtccattttttaaagttaatttattaaaaaaaaaacaatggatgaaaataactaataaaaatttaacaatattacccgaatatagtaatcattctgtaagtgtttataatggtaaaatctttattaatttagaaataaatgataaaatgattggctttaaatttggtgaatttattaatacacgaaaaaaacatatatataaaaaaaaaaaataaattatgggtcaaaaaattataccaattagtttaagattaaaaaaaaaaaaaaattggaattcaaaatggattgttaataataatgaatattctaatttattacattttgatttagaaattaaaaaatattttgaaaatatttttaattataaaaatttaaaattaatagatataaatatagtaaaaacatcaaataatattaatgtatatatttatgtacaaaaaaatgcaaaaaaatattataaattatcttataataaaattataaattatttaaatttatattatcctaataataatattaaattatttattaaaaatgttcaattttttgaatttattcaattacgaaaaaatttaaaaaaaatttttgataaaataaaaaaaaaaaatagaattaataaaaatattaaaaaaatgatttataattttagttatgccttttatactaaaaatattaatataataacattttatattagacaaacattagaaagaaaaaaaacacataaaaaatttataaataatattgataatatgcttcaagaattttttaaaatgttttctaattttgtaggataccgtttacaatttaaaggtcgcttaaataaatcaaaacgtaaaaaaaaaatggtatttcaaaaaggtaaaattccattaaatacattagaatatgatataaaatatcattttaatgaatttaaaactccatcaggtatttgtagtattaaattatgggttttctttaaacctttaaaaatagcattaaatccaaaatttttaaaaaaacaaattaaattaaaaaaacaaaaaattaaaaaatcttaattatgttatttccaaaaaaaactaaatataaaaaacaatttaaaggtaaacttgtaggtaaaacaacaaaaggtaataatattatttatggtaaatatgcaattaaagttttagaggaaactcgtttaacttcaagacaaatagaagcaacccgtcgaataattattagaaaaatgaaaagattaggatttctttggattagagtttttcctgatatacctataacttcaaaacctacagaaaatcgtatgggtaaaggaaaaggtgctgtttctttttgggtagctaaagttaaaaaaggacaaattctgtatgaaattagtggtatttctttagaaaatgcaaaaaaagttttaaaagcaggttcaaataaattaccgattaaaacaaaatttatttataaataataaggcttatagtttaattggttagagcataccgctcataacggtatagttgtaggttcaagtcctactaggcctaattaaaaatttttattttaaatgataaaattaaaaaaacaaaaaattaataatttactaaattatcaaccatttttaaaaaataattatttaaagaaaaaaaaaattaaattaaaaaatattttatttgaaaatcaaattttatataataatttaaatttagaatcctatgtaattgaatttaataattataaaaatatttatttaccttttactttaataaagatagataaaatttcaacgattgctataaaatatgaaaatattatattatttaattatgatttaacttataatattttatatcaatttaataaaataatgtttcaaaatattttaaaaaaaaaaaataatgcgattaaaggtcgtttattaggtggaaattggaataataaaaaaatttttatttcaattttaggttttattttttctatgaaacctctaaatttaaataatgctttaaattataaaaaaaaattttattttaataaatataataaaaaaggattttataaaaaaaaaattaattctacacgattaattaattgttataaattaaaatatttaaattttcaagttaataatattaataatttaaatattttaaaaaaaacaaaaaaagagttttctagactttcatatattcaaactattattcaaaatcaaaaaatacataataatagttttaaaaaaaattaaaaataaaagtgttctttcaagtaaaatatatgttgaagaaataaatttttaaaattaaattatgccacaattcgatcaattttcattctttaatcaagtttcatggtttttattttttttttttaatttttatttttttgttacttatttttttttacctaaaatttgttataatttaaaatttagaaaaaaaaaaataatttttgataataaaaaaaaaaatcaaattaattttgaaaaaaatattattttttttttttttaataattcttataaaactttttgttctaattttgaattatttattactaaaaaattatcaatttataaaaaaaatcaagaaattaaaatacaaaaaactccaatttttaatatattattaaaacaaaaaattaatacatttttaaatcaaaaatttttattatttaaaaaaatttttattataataaattaatattttatttaaaaaataaaatattaatttattaataagtgtatagctcagttggtagagcaccggacttttaatccgatggtcttgggttcaagtcccaatacacttattggggatatatttcaactggtagaaagtatgttttgcaaatataaggttatcggttcgaatccgattatctccatatttatttttattaaatataattttatgcaaaaaaaaattaaaaaaaatattaaacaacgttatttatttaaaaattttgaaaaaaatagattaacgttaaaaattctttcaaaaaatttaaatattgaaaaagatttaagatggaaattacaacaaaaatggttttttttccatcaaaattcatcaattactagaattaaaaatttatgtgttttaactggacgttctaaaagtatttatcgtttatttaaaatttctagaattcaattacgtcaattagcatcaaaaggatttttacctggtgtttcaaaatataattggtaatttttattattatatgattataacagatactctttcaaatttattttcaaaaataaaaaacggttacttagcaaaaaaatcaaaaatagtacagcaaaaatcaaaacaaagtataaatattttaaatattttagttaaagaaggttttataaaaagttataaaataaattcaaaaaatcaattagatatttatttaaaatatagaaaaaataaagcagttattactgaaataaaacgtttatcgaaacctggaaaacgtttatatataaataataaagatttatatataaaaaaaaaaggattttatattatctcaacatctataggtattttaactgatttacaggctaaaaaattaaatgttggaggtgaattaatttgtaaaattttttaaaaattatgattaaaataataaaaaaagatattaaattaaaaaataagaatttttttaaaagtcctttaggaaatattcaatttttttttatagataaaactttttcttttccatcagatattaaaatttctaataaagatcaaacaattttttttaagacaactttaggttcattatcattaatatttaataataatatttttttttttataaaaaaaaataaattattattaaatattaatgtaaataaaaataaaaaaagtattttaaatttatataataaattaattaaaataaaaataaaaggtgttttacaaggctttaaaattagtttacttttaaaaggtataggttttaaagcttttattgaaaataataatttaatactaaaattaggatttagtcataatataataataccaattccatctaatattgaaattattaatcaaacaaatactttaatttttagtagtatagattatatttttttaaatcaatttgtacattatattaaaaatcataaaaaaactgaaccttataaaggaaaaggtttattattaaaaaatgaaaaaattttacaaaaagaaggaaaaaaaagtaaaaaataattaaatatgatacaaaaaaaaaaaaaaaataataataatattttattaaatttattatttaaatcaaaaaatatgtatggagaatcaataactcatacaaataaagaattattgccttttatatatggaagtcgacatgattatactataattaatttaaaagatgtttcattttttttaaaacgtatttttaaattaataaaatatacaatacaaaaaaatgaaaaaattttaataataggaaataatgatgaagttaaatttttatttacatcacattttgtaaaaagaaatcctaatattattttttttaataaagaatggataaatggttttataactaataaaattatgaatacatattttaataaagtaattctttttttattaaaagaaaatgatataaaattaattttaataattaaaagttctataaaagatacttttttaaatcaagaactttctactttaaaaataccaactatttcattaataaacacaagtcaaactataaaaaatatagattatcctatagtaacaaattctagaaatattcaatcaatatatactttaatgtatttattacgtaaaatattttaataaataatatgaataaattaaaaccaagaaataaaatatgttttcaaaataataaaaacatacataaaaatttaaatttattaaaattaaaatcaaaaaaatggaatttatttaaaaaaaaattaagatatcgtaaagaaataaaacctgaaaaacgaaaaaaattttttcaaaaaagattatttgaaaaacaacaatttagaaatttttatggatgtattcatgaatatcaattaaaaaatttatttcaaaaattatctaaaaaaaataataaaataaatatatttaaaaaatttgttattttattagaaagtcgtttagatataaatcttgttagattaaaattagtaaaaacaatttttcaagcaaaacaattaattaatcataaaaaaattaaagttaataataaaattattagtaaacctaattttttattacaaaaaggtgatattattcatattattaaataaatatgcaaaaaaataaaaaaaattattataaaaataaaaaatttactaaacaacattttaatcaaaaaaataataaatatccttattctttaaaaaaaaaaaattattataaaaataaaaatagtatttattatcttttaggtgaaaaaaaaccagctaaacctttaatgacttcatatttacatagaaataaaaaaataaaaacaggtatttttttaaaaaaacctatttttaaagatattttatatcctttttatttaaatttaaaattaattaatgaatatttaaaaaaaaaataaaaatttaaaccatttaaatggttta
>Phytophthora agathidicida culture NZFS:3772 mitochondrion, complete genome [TPA_asm:BK011977]
[truncated: 407,463 more chars]
